# Supplementary material for: Prophage Genomics and Ecology in the Family Rhodobacteraceae
Source: Microorganisms. 2021 May 21;9(6):1115. doi: 10.3390/microorganisms9061115 (PMC8224337; doi:10.3390/microorganisms9061115)
Supplement: Supplementary file 1 [file microorganisms-09-01115-s001.zip]

Archive with 3 entries (2 files):
- microorganisms-1198625-supplementary/
- microorganisms-1198625-supplementary/microorganisms-1198625 supp figures.pdf
- microorganisms-1198625-supplementary/Supplementary Tables.xlsx
