# Supplementary material for: Prophage Genomics and Ecology in the Family Rhodobacteraceae
Source: Microorganisms. 2021 May 21;9(6):1115. doi: 10.3390/microorganisms9061115 (PMC8224337; doi:10.3390/microorganisms9061115)
Supplement: Supplementary file 1 [file microorganisms-09-01115-s001.zip › microorganisms-1198625-supplementary/Supplementary Tables.xlsx]

## Sheet: S1_Bacterial_genomes
Bacterial species name	NCBI Assembly Accession Number	Genome Length	Number of contigs	Isolation source	Clade number (Simon et al., 2016)	Number of prophages in bacterial genome	Prophage density in bacterial genome
Aliiroseovarius crassostreae	GCA_001307765.1	3725379	27	Marine oyster	4	4	2.67798
Aliiroseovarius sediminilitoris	GCA_900109955.1	3413458	6	Seashore sediment	4	2	1.7733
Antarctobacter heliothermus	GCA_002237555.1, Strain SMS3 Chromosome	4723013	full	Hypersaline Ekho lake	1	2	0.565698
Celeribacter halophilus	GCA_001550085.1	3958855	73	Coastal seawater, China	6	1	1.12136
Celeribacter indicus	GCF_000819565.1	4969388	84	Deep sea sediment	6	4	1.19379
Celeribacter marinus	GCA_001308265.1	3096705	full	Coastal seawater, Korea	6	2	2.26408
Celeribacter neptunius	GCF_900113955.1	4398584	20	Seawater, Tasman sea Australia	6	2	0.655961
Citreicella(Salipiger) aestuarii	GCF_003259905.1	4658697	131	Tidal flat, Korea	1	3	1.64578
Citreicella(Salipiger) thiooxidans	GCF_900102075.1	5871369	70	Black sea	1	6	1.26737
Cribrihabitans marinus	GCA_900109035.1	4175922	33	Marine recirculating aquaculture system, China	5	3	2.47256
Defluvimonas (Acidimangrimonas) indica	GCA_900106675.1	4280693	78	Mangrove sediment, China	6	4	1.79749
Dinoroseobacter shibae	GCF_000018145.1	4417868	6	Marine dinoflaggelates; Prorocentrum lima	7	1	0.146677
Hwanghaeicola aestuarii	GCF_003253995.1	4545653	86	Tidal flat, Yellow sea, Korea	4	2	1.21012
Jannaschia helgolandensis	GCF_900109285.1	3562860	15	North sea, Germany	7	2	2.02301
Jannaschia pohangensis	GCA_900113875.1	3733035	18	Seashore sand, Korea	7	1	0.38304
Jannaschia rubra	GCA_001403735.1	3660824	27	Sea water, Spain	7	3	2.02168
ketogulonicigenium vulgare	GCA_001855295.1	3032618	1	Soil	3	1	1.59773
Leisingera aquimarina	GCA_000473165.1	5344253	15	Marine electroactive biofilm	1	0	0
Leisingera caerulea	GCF_000473325.1	5344419	21	Marine electroactive biofilm	1	7	6.75447
Leisingera daeponensis	GCA_000473145.1	4642596	12	Tidal flat, Yellow sea, Korea	1	0	0
Leisingera methylohalidivorans	GCA_000511355.1	4650996	3	Tide pool, sea water, California	1	3	3.12256
Litoreibacter albidus	GCA_900107015.1	3580729	12	Marine snail, Japan seashore	7	1	0.404945
Litoreibacter arenae	GCA_000442275.2	3682761	17	Sea sand, Korea	7	0	0
Litoreibacter janthinus	GCA_900111945.1	3754758	5	Marine sediment, Japan	7	1	0.157161
Litorimicrobium taeanense	GCA_900110775.1	4019514	38	Sandy beach, Korea	4	4	2.17106
Loktanella (Cognatiyoonia) koreensis	GCA_900109295.1	3648231	4	Sea sand sample, Korea	4	1	0.366753
Loktanella (Limimaricola) hongkongensis	GCA_000365005.1	3185912	17	Marine biofilm, Hong Kong	4	2	2.13776
Loktanella (Limimaricola) pyoseonensis	GCA_900102015.1	3911774	22	Beach sand, Korea	4	1	1.38293
Loktanella (Yoonia) rosea	GCA_900156505.1	3514278	5	Sea water, Chazma bay, Japan	4	0	0
Loktanella (Yoonia) vestfoldensis	GCA_000152785.1	3066852	14	Microbial mat, Antarctic lake	4	0	0
Loktanella atrilutea	GCA_900128995.1	4206024	46	Seawater, Japan	4	3	2.31727
Loktanella fryxellensis	GCA_900110065.1	3551153	75	Microbial mat, Antarctic lake	4	5	2.72399
Loktanella salsilacus	GCA_900114485.1	4130155	77	Microbial mat, Antarctic lake	4	2	0.389816
Maribius pelagius	GCA_900110115.1	3858435	25	Surface water, Sargasso sea	4	1	1.11745
Marinovum algicola	GCA_001046955.1	5252390	full	Dinoflaggelate culture	1	4	2.24062
Nautella italica (Phaeobacter italicus)	GCA_001251095.1	4055188	46	Marine electroactibe biofilm	1	4	1.42881
Oceanicola granulosus	GCA_000153305.1	4053139	85	Bermuda Atlantic Time Series	4	1	0.355428
Oceanicola litoreus	GCA_900142295.1	4095462	3	Seashore sediment, North Korean beach	4	2	0.561939
Pacificibacter marinus	GCA_900109555.1	3870734	43	Seawater Yellow sea	4	1	0.264084
Palleronia marisminoris	GCA_900113405.1	3937250	27	Hypersaline soil bordering saline saltern, Spain	1	0	0
Paracoccus homiensis	GCA_900111675.1	3868263	39	Sea sand sample, Korea	2	4	4.68528
Paracoccus isoporae	GCA_900101865.1	3523473	31	Coral Isopora palifera, Taiwan	2	2	0.6816
Pelagibaca (Salipiger) bermudensis	GCA_000153725.1	5482983	103	Sargasso sea	1	4	2.81675
Phaeobacter inhibens	GCA_002892185.1	4248079	full	Seawater, Spain	1	2	1.36723
Phaeobacter porticola	GCA_001888185.1	4207221	6	Sea harbor, North sea	1	4	2.43572
Pseudooceanicola batsensis	GCA_000152725.1	4440389	23	Seawater, Sargaso sea	4	1	0.337606
Pseudooceanicola nitratireducens	GCA_900112545.1	4068972	12	South China sea	4	1	0.299412
Pseudophaeobacter arcticus	GCA_000473205.1	5049234	8	Marine arctic	1	5	2.88592
Roseibacterium elongatum	GCA_000590925.1	3555109	full	Bay sand, Australia	1	0	0
Roseivivax marinus	GCA_900109705.1	4013190	40	Deep water, South China sea	1	0	0
Roseobacter denitrificans	GCA_000014045.1	4331234	full	Seaweed	1	0	0
Roseobacter litoralis	GCA_000154785.2	4745450	full	Seaweed	1	2	0.707478
Roseovarius indicus	GCA_001441635.1	6063628	122	Deep sea Indian Ocean	4	4	1.93651
Roseovarius mucosus	GCA_000768555.3	4241818	25	Dinoflaggelate culture	4	2	1.15674
Roseovarius nanhaiticus	GCA_900156535.1	3698163	15	Sandy sediment sample, South China sea	4	0	0
Roseovarius nubinhibens	GCA_000152625.1	3676244	10	Surface water,, Caribbean sea	4	3	1.59638
Roseovarius pacificus	GCA_900142665.1	4547027	52	Deep sea sediment, Pacific	4	2	0.767293
Rubellimicrobium thermophilus	GCA_000442315.1	3163144	43	Soil	3	5	4.50346
Ruegeria (Aliiroseovarius) halocynthiae	GCA_007004645.1	3390631	38	Sea Squirt, South China sea	1	1	0.396327
Ruegeria (Epibacterium) mobile	GCA_000376545.2	4830028	5	Sargasso sea	1	5	3.74828
Ruegeria conchae	GCA_000192475.2	4490413	28	Ark clam, South Korea	1	1	0.333555
Ruegeria pomeroyi	GCA_000011965.2	4601048	full	Georgia seawater	1	2	0.828855
Sagittula stellata	GCA_000169415.1	5262893	39	Marine enrichment	1	2	1.24736
Salipiger mucosus	GCA_000442255.1	5689389	84	Hypersaline soil, Spain	1	6	2.10873
Salipiger profundus (nanhaiensis)	GCA_001969385.1	5424264	full	Deep water, South China sea	1	3	2.7455
Sedimentitalea nanhaiensis	GCA_000473225.1	4948550	30	Sediment, South China sea	1	2	0.443544
Sediminimonas qiaohouensis	GCA_000423645.1	3554982	68	Salt mine, China	4	4	2.27005
Shimia haliotis	GCA_900114415.1	3995969	22	Abalone gut, Korea	1	2	3.42978
Shimia marina	GCA_001458175.1	4001860	77	Biofilm, coastal fish farm, Korea	1	2	0.478328
Sulfitobacter (Oceanibulbus) indolifex	GCA_000172095.1	4105524	105	Water sample, North sea	1	0	0
Sulfitobacter delicatus	GCA_900102535.1	3936078	36	Starfish	1	2	0.747953
Sulfitobacter dubius	GCA_900113435.1	3671544	22	Sea grass	1	2	0.793971
Sulfitobacter marinus	GCA_900116285.1	3567424	12	Seawater, East sea, Korea	1	1	0.341647
Sulfitobacter mediterraneus	GCA_000622345.1	4131080	31	Mediterranean sea	1	1	0.184915
Sulfitobacter pseudonitzschiae	GCA_002222635.1	5121602	full	Marine diatom	1	1	0.232212
Thalassobius gelatinovorus	GCA_001458355.1	3902797	30	Sea water, Mediterranean	5	4	3.20624
Thalassococcus halodurans	GCA_900108225.1	3971912	12	Marine sponge	5	0	0
Thioclava pacifica	GCA_000714535.1	3728293	42	Near-shore sulfidic hydrothermal area in Matupi Harbour on the island of New Britain, Papua New Guinea	7	2	0.678353
Tropicibacter (Epibacterium) multivorans	GCA_001458415.1	4175618	45	Surface seawater	7	3	0.482276

## Sheet: S2_Prophages
Bacterial Host Name	Predicted Prophage name	Prophage sequence ID	Prophage length (bp)	Vibrant phage quality	Predicted taxonomy (based on gene annotation)	Integration site (upstream)	Integration site (downstream)
Celeribacter halophilus	Celeribacter halophilus prophage 1	NZ_LRUD01000007.1_Celeribacter_halophilus_strain_ZXM137_ZXM137_S7__whole_genome_shotgun_sequence	44393	Complete_Circular	Other
Jannaschia rubra	Jannaschia_rubra prophage 2	NZ_CXPG01000008.1_Jannaschia_rubra_strain_CECT_5088__whole_genome_shotgun_sequence	5421	Complete_Circular	Microvirus-like
Loktanella (Limimaricola) hongkongensis	Loktanella (Limimaricola) hongkongensis prophage 1	NZ_KB823009.1_Limimaricola_hongkongensis_DSM_17492_strain_UST950701_009P_A3EYDRAFT_scaffold00015.15__whole_genome_shotgun_sequence	17661	Complete_Circular	Caudovirus-like
Nautela(Phaeobacter) italicus	Nautela(Phaeobacter) italicus prophage 1	NZ_CVRL01000031.1_Phaeobacter_italicus_strain_CECT_7321__whole_genome_shotgun_sequence	5441	Complete_Circular	Microvirus-like
Shimia marina	Shimia marina prophage 1	NZ_CYPW01000042.1_Shimia_marina_strain_CECT_7688__whole_genome_shotgun_sequence	5478	Complete_Circular	Microvirus-like
Cribrihabitans marinus	Cribrihabitans marinus prophage 2	NZ_FNYD01000003.1_Cribrihabitans_marinus_strain_DSM_29340__whole_genome_shotgun_sequence_fragment_5	48679	high_quality_draft	Other	IMP dehydrogenaSE	DP-dependent isocitrate dehydrogenase
Defluviimonas (Acidimangrovimonas) indica	Defluviimonas (Acidimangrovimonas) indica prophage 1	NZ_FNOB01000006.1_Acidimangrovimonas_indica_strain_DSM_24802__whole_genome_shotgun_sequence_fragment_3	40465	high_quality_draft	Other	type IV secretion system DNA-binding domain-containing protein	sigma-54-dependent Fis family transcriptional regulator
Hwanghaeicola aestuarii	Hwanghaeicola aestuarii prophage 1	NZ_QKZL01000001.1_Hwanghaeicola_aestuarii_strain_DSM_22009_LX81DRAFT_scaffold00001.1__whole_genome_shotgun_sequence_fragment_2	48114	high_quality_draft	Mu-like	TIGR01244 family phosphatase	TRAP transporter large permease subunit
Jannaschia rubra	Jannaschia_rubra prophage 1	NZ_CXPG01000021.1_Jannaschia_rubra_strain_CECT_5088__whole_genome_shotgun_sequence_fragment_6	55021	high_quality_draft	Mu-like	tRNA-Ser	Hypotheticals and metal-sensing transcriptional repressor
Loktanella (Limimaricola) hongkongensis	Loktanella (Limimaricola) hongkongensis prophage 2	NZ_KB822998.1_Limimaricola_hongkongensis_DSM_17492_strain_UST950701_009P_A3EYDRAFT_scaffold00004.4__whole_genome_shotgun_sequence_fragment_2	50446	high_quality_draft	Other	iron-sulfur cluster assembly scaffold protein	response regulator transcription factor
Loktanella (Limimaricola) pyoseonensis	Limimaricola_pyoseonensis prophage 1	NZ_FNAT01000005.1_Limimaricola_pyoseonensis_strain_DSM_21424__whole_genome_shotgun_sequence_fragment_1	54097	high_quality_draft	Other	response regulator	TrgA family protein
Loktanella atrilutea	Loktanella atrilutea prophage 1	NZ_FQUE01000002.1_Loktanella_atrilutea_strain_DSM_29326__whole_genome_shotgun_sequence_fragment_1	44903	high_quality_draft	Mu-like	tRNA-Met	VPLPA-CTERM sorting domain-containing protein
Loktanella atrilutea	Loktanella atrilutea prophage 2	NZ_FQUE01000010.1_Loktanella_atrilutea_strain_DSM_29326__whole_genome_shotgun_sequence_fragment_1	39266	high_quality_draft	Mu-like	TniQ family protein	tRNA-Arg
Marinovum algicola	Marinovum_algicola prophage 1	NZ_CP010855.1_Marinovum_algicola_DG_898_chromosome__complete_genome_fragment_22	61586	high_quality_draft	Mu-like	transcriptional repressor NrdR	pilus assembly protein
Paracoccus homiensis	Paracoccus homiensis prophage 1	NZ_FOHO01000007.1_Paracoccus_homiensis_strain_DSM_17862__whole_genome_shotgun_sequence_fragment_2	46324	high_quality_draft	Other	restriction endonuclease subunit S	L,D-transpeptidase
Paracoccus homiensis	Paracoccus homiensis prophage 3	NZ_FOHO01000020.1_Paracoccus_homiensis_strain_DSM_17862__whole_genome_shotgun_sequence_fragment_1	43622	high_quality_draft	Mu-like	tRNA-Val	Hypotheticals
Pelagibaca (Salipiger) bermudensis	Salipiger_bermudensis prophage 3	NZ_DS022276.1_Salipiger_bermudensis_HTCC2601_scf_1100011001366__whole_genome_shotgun_sequence_fragment_33	46978	high_quality_draft	Other	Hypotheticals and aspartate/glutamate racemase family protein	tRNA-Ser
Pelagibaca (Salipiger) bermudensis	Salipiger_bermudensis prophage 1	NZ_DS022276.1_Salipiger_bermudensis_HTCC2601_scf_1100011001366__whole_genome_shotgun_sequence_fragment_34	60356	high_quality_draft	Lambda-like	dienelactone hydrolase family protein	iron-sulfur cluster assembly scaffold protein
Phaeobacter porticola	Phaeobacter porticola prophage 3	NZ_CP016364.1_Phaeobacter_porticola_strain_P97_chromosome__complete_genome_fragment_14	32699	high_quality_draft	Caudovirus-like	HAMP domain-containing protein	tRNA-Leu
Ruegeria (Epibacterium) mobile	Ruegeria (Epibacterium) mobile prophage 2	NZ_CP015231.1_Epibacterium_mobile_F1926_plasmid_unnamed1__complete_sequence_fragment_9	52348	high_quality_draft	Caudovirus-like	tRNA-Arg	DNA/RNA non-specific endonuclease
Sediminimonas qiaohouensis	Sediminimonas qiaohouensis prophage 2	NZ_AUIJ01000002.1_Sediminimonas_qiaohouensis_DSM_21189_G568DRAFT_scaffold00002.2_C__whole_genome_shotgun_sequence_fragment_2	50851	high_quality_draft	Other	response regulator transcription factor	tRNA-Arg
Shimia haliotis	Shimia haliotis prophage 2	NZ_FOSZ01000002.1_Shimia_haliotis_strain_DSM_28453__whole_genome_shotgun_sequence_fragment_3	52109	high_quality_draft	Microvirus-like	OmpA family protein	ATP-binding protein
Aliiroseovarius crassostreae	Aliiroseovarius crassostreae prophage 2	NZ_LKBA01000008.1_Aliiroseovarius_crassostreae_strain_CV919_312_NODE_11_length_101234_cov_400.49_ID_29__whole_genome_shotgun_sequence_fragment_3	22897	low_quality_draft	Other
Aliiroseovarius crassostreae	Aliiroseovarius crassostreae prophage 4	NZ_LKBA01000023.1_Aliiroseovarius_crassostreae_strain_CV919_312_NODE_5_length_226008_cov_128.27_ID_5__whole_genome_shotgun_sequence_fragment_2	19559	low_quality_draft	Caudovirus-like
Aliiroseovarius sediminilitoris	Aliiroseovarius sediminilitoris prophage 1	NZ_FOJB01000001.1_Aliiroseovarius_sediminilitoris_strain_DSM_29439__whole_genome_shotgun_sequence_fragment_5	46881	low_quality_draft	Other
Aliiroseovarius sediminilitoris	Aliiroseovarius sediminilitoris prophage 2	NZ_FOJB01000001.1_Aliiroseovarius_sediminilitoris_strain_DSM_29439__whole_genome_shotgun_sequence_fragment_19	13650	low_quality_draft	Caudovirus-like
Antarctobacter heliothermus	Antarctobacter heliothermus prophage 1	NZ_CP022540.1_Antarctobacter_heliothermus_strain_SMS3_chromosome__complete_genome_fragment_31	15088	low_quality_draft	Mu-like
Antarctobacter heliothermus	Antarctobacter heliothermus prophage 2	NZ_CP022540.1_Antarctobacter_heliothermus_strain_SMS3_chromosome__complete_genome_fragment_42	11630	low_quality_draft	Mu-like
Celeribacter indicus	Celeribacter indicus prophage 1	NZ_CP004393.1_Celeribacter_indicus_strain_P73_chromosome__complete_genome_fragment_10	9787	low_quality_draft	Mu-like
Celeribacter indicus	Celeribacter indicus prophage 2	NZ_CP004393.1_Celeribacter_indicus_strain_P73_chromosome__complete_genome_fragment_14	20967	low_quality_draft	Caudovirus-like
Celeribacter indicus	Celeribacter indicus prophage 3	NZ_CP004393.1_Celeribacter_indicus_strain_P73_chromosome__complete_genome_fragment_19	21984	low_quality_draft	Mu-like
Celeribacter indicus	Celeribacter indicus prophage 4	NZ_CP004393.1_Celeribacter_indicus_strain_P73_chromosome__complete_genome_fragment_29	6586	low_quality_draft	Other
Celeribacter marinus	Celeribacter marinus prophage 1	NZ_CP012023.1_Celeribacter_marinus_strain_IMCC12053_chromosome__complete_genome_fragment_31	40168	low_quality_draft	Lambda-like
Celeribacter neptunius	Celeribacter neptunius prophage 1	NZ_FORH01000005.1_Celeribacter_neptunius_strain_DSM_26471__whole_genome_shotgun_sequence_fragment_2	11351	low_quality_draft	Other
Celeribacter neptunius	Celeribacter neptunius prophage 2	NZ_FORH01000001.1_Celeribacter_neptunius_strain_DSM_26471__whole_genome_shotgun_sequence_fragment_13	17502	low_quality_draft	Other
Citreicella(Salipiger) aestuarii	Citreicella(Salipiger) aestuarii prophage 1	NZ_QLMG01000002.1_Salipiger_aestuarii_strain_DSM_22011_Ga0070519_1002__whole_genome_shotgun_sequence_fragment_1	16703	low_quality_draft	Caudovirus-like
Citreicella(Salipiger) aestuarii	Citreicella(Salipiger) aestuarii prophage 2	NZ_QLMG01000001.1_Salipiger_aestuarii_strain_DSM_22011_Ga0070519_1001__whole_genome_shotgun_sequence_fragment_2	37288	low_quality_draft	Mu-like
Citreicella(Salipiger) aestuarii	Citreicella(Salipiger) aestuarii prophage 3	NZ_QLMG01000017.1_Salipiger_aestuarii_strain_DSM_22011_Ga0070519_1017__whole_genome_shotgun_sequence_fragment_1	22681	low_quality_draft	Caudovirus-like
Citreicella(Salipiger) thiooxidans	Citreicella(Salipiger) thiooxidans prophage 1	NZ_FNAV01000052.1_Salipiger_thiooxidans_strain_DSM_10146__whole_genome_shotgun_sequence	6565	low_quality_draft	Other
Citreicella(Salipiger) thiooxidans	Citreicella(Salipiger) thiooxidans prophage 2	NZ_FNAV01000047.1_Salipiger_thiooxidans_strain_DSM_10146__whole_genome_shotgun_sequence	10021	low_quality_draft	Mu-like
Citreicella(Salipiger) thiooxidans	Citreicella(Salipiger) thiooxidans prophage 3	NZ_FNAV01000013.1_Salipiger_thiooxidans_strain_DSM_10146__whole_genome_shotgun_sequence_fragment_2	10642	low_quality_draft	Other
Citreicella(Salipiger) thiooxidans	Citreicella(Salipiger) thiooxidans prophage 5	NZ_FNAV01000004.1_Salipiger_thiooxidans_strain_DSM_10146__whole_genome_shotgun_sequence_fragment_1	13360	low_quality_draft	Mu-like
Citreicella(Salipiger) thiooxidans	Citreicella(Salipiger) thiooxidans prophage 6	NZ_FNAV01000012.1_Salipiger_thiooxidans_strain_DSM_10146__whole_genome_shotgun_sequence_fragment_4	13532	low_quality_draft	Caudovirus-like
Cribrihabitans marinus	Cribrihabitans marinus prophage 3	NZ_FNYD01000003.1_Cribrihabitans_marinus_strain_DSM_29340__whole_genome_shotgun_sequence_fragment_3	12253	low_quality_draft	Caudovirus-like
Defluviimonas (Acidimangrovimonas) indica	Defluviimonas (Acidimangrovimonas) indica prophage 2	NZ_FNOB01000027.1_Acidimangrovimonas_indica_strain_DSM_24802__whole_genome_shotgun_sequence_fragment_1	12039	low_quality_draft	Other
Defluviimonas (Acidimangrovimonas) indica	Defluviimonas (Acidimangrovimonas) indica prophage 3	NZ_FNOB01000009.1_Acidimangrovimonas_indica_strain_DSM_24802__whole_genome_shotgun_sequence_fragment_1	9333	low_quality_draft	Other
Defluviimonas (Acidimangrovimonas) indica	Defluviimonas (Acidimangrovimonas) indica prophage 4	NZ_FNOB01000005.1_Acidimangrovimonas_indica_strain_DSM_24802__whole_genome_shotgun_sequence_fragment_1	15108	low_quality_draft	Caudovirus-like
Dinoroseobacter shibae	Dinoroseobacter shibae prophage 1	NC_009952.1_Dinoroseobacter_shibae_DFL_12_=_DSM_16493__complete_sequence_fragment_3	6480	low_quality_draft	Mu-like
Hwanghaeicola aestuarii	Hwanghaeicola aestuarii prophage 2	NZ_QKZL01000002.1_Hwanghaeicola_aestuarii_strain_DSM_22009_LX81DRAFT_scaffold00002.2__whole_genome_shotgun_sequence_fragment_1	6894	low_quality_draft	Caudovirus-like
Jannaschia helgolandensis	Jannaschia helgolandensis prophage 2	NZ_FNZQ01000004.1_Jannaschia_helgolandensis_strain_DSM_14858__whole_genome_shotgun_sequence_fragment_3	14910	low_quality_draft	Caudovirus-like
Jannaschia pohangensis	Jannaschia pohangensis prophage 1	NZ_FORA01000001.1_Jannaschia_pohangensis_strain_DSM_19073__whole_genome_shotgun_sequence_fragment_8	14299	low_quality_draft	Caudovirus-like
Jannaschia rubra	Jannaschia_rubra prophage 3	NZ_CXPG01000021.1_Jannaschia_rubra_strain_CECT_5088__whole_genome_shotgun_sequence_fragment_5	13568	low_quality_draft	Caudovirus-like
Leisingera caerulea	Leisingera caerulea prophage 1	NZ_AXBI01000020.1_Leisingera_caerulea_DSM_24564_PhacaeDRAFT_Contig182.8_C__whole_genome_shotgun_sequence_fragment_6	222843	low_quality_draft	Mu-like
Leisingera caerulea	Leisingera caerulea prophage 3	NZ_KI421514.1_Leisingera_caerulea_DSM_24564_PhacaeDRAFT_Scaffold2.3__whole_genome_shotgun_sequence_fragment_1	20096	low_quality_draft	Lambda-like
Leisingera caerulea	Leisingera caerulea prophage 4	NZ_KI421514.1_Leisingera_caerulea_DSM_24564_PhacaeDRAFT_Scaffold2.3__whole_genome_shotgun_sequence_fragment_5	12283	low_quality_draft	Mu-like
Leisingera caerulea	Leisingera caerulea prophage 5	NZ_KI421513.1_Leisingera_caerulea_DSM_24564_PhacaeDRAFT_Scaffold1.6__whole_genome_shotgun_sequence_fragment_1	18656	low_quality_draft	Lambda-like
Leisingera caerulea	Leisingera caerulea prophage 7	NZ_KI421513.1_Leisingera_caerulea_DSM_24564_PhacaeDRAFT_Scaffold1.6__whole_genome_shotgun_sequence_fragment_29	15030	low_quality_draft	Caudovirus-like
Leisingera methylohalidivorans	Leisingera_methylohalidivorans_phage_2	NC_023135.1_Leisingera_methylohalidivorans_DSM_14336__complete_sequence_fragment_9	47996	low_quality_draft	Other
Litoreibacter albidus	Litoreibacter albidus prophage 1	NZ_FNOI01000001.1_Litoreibacter_albidus_strain_DSM_26922__whole_genome_shotgun_sequence_fragment_8	14500	low_quality_draft	Caudovirus-like
Litoreibacter janthinus	Litoreibacter janthinus prophage 1	NZ_FOYO01000001.1_Litoreibacter_janthinus_strain_DSM_26921__whole_genome_shotgun_sequence_fragment_36	5901	low_quality_draft	Other
Litorimicrobium taeanense	Litorimicrobium taeanense prophage 1	NZ_FOEP01000005.1_Litorimicrobium_taeanense_strain_DSM_22007__whole_genome_shotgun_sequence_fragment_4	13633	low_quality_draft	Mu-like
Litorimicrobium taeanense	Litorimicrobium taeanense prophage 2	NZ_FOEP01000010.1_Litorimicrobium_taeanense_strain_DSM_22007__whole_genome_shotgun_sequence_fragment_1	14642	low_quality_draft	Caudovirus-like
Litorimicrobium taeanense	Litorimicrobium taeanense prophage 3	NZ_FOEP01000018.1_Litorimicrobium_taeanense_strain_DSM_22007__whole_genome_shotgun_sequence_fragment_1	46958	low_quality_draft	Mu-like
Loktanella (Cognatiyoonia) koreensis	Loktanella (Cognatiyoonia) koreensis prophage 1	NZ_FOIZ01000001.1_Cognatiyoonia_koreensis_strain_DSM_17925__whole_genome_shotgun_sequence_fragment_10	13380	low_quality_draft	Caudovirus-like
Loktanella (Yoonia) rosea	Loktanella (Yoonia) rosea prophage 1	NZ_FTPR01000001.1_Yoonia_rosea_strain_DSM_29591__whole_genome_shotgun_sequence_fragment_16	12183	low_quality_draft	Mu-like
Loktanella (Yoonia) rosea	Loktanella (Yoonia) rosea prophage 2	NZ_FTPR01000001.1_Yoonia_rosea_strain_DSM_29591__whole_genome_shotgun_sequence_fragment_16	12183	low_quality_draft	Mu-like
Loktanella atrilutea	Loktanella atrilutea prophage 3	NZ_FQUE01000001.1_Loktanella_atrilutea_strain_DSM_29326__whole_genome_shotgun_sequence_fragment_5	13296	low_quality_draft	Caudovirus-like
Loktanella fryxellensis	Loktanella fryxellensis prophage 1	NZ_FOCI01000033.1_Loktanella_fryxellensis_strain_DSM_16213__whole_genome_shotgun_sequence	21832	low_quality_draft	Lambda-like
Loktanella fryxellensis	Loktanella fryxellensis prophage 2	NZ_FOCI01000024.1_Loktanella_fryxellensis_strain_DSM_16213__whole_genome_shotgun_sequence	41915	low_quality_draft	Lambda-like
Loktanella fryxellensis	Loktanella fryxellensis prophage 3	NZ_FOCI01000021.1_Loktanella_fryxellensis_strain_DSM_16213__whole_genome_shotgun_sequence_fragment_1	11792	low_quality_draft	Lambda-like
Loktanella fryxellensis	Loktanella fryxellensis prophage 4	NZ_FOCI01000011.1_Loktanella_fryxellensis_strain_DSM_16213__whole_genome_shotgun_sequence_fragment_2	11733	low_quality_draft	Mu-like
Loktanella fryxellensis	Loktanella fryxellensis prophage 5	NZ_FOCI01000029.1_Loktanella_fryxellensis_strain_DSM_16213__whole_genome_shotgun_sequence_fragment_1	9461	low_quality_draft	Mu-like
Loktanella salsilacus	Loktanella salsilacus prophage 1	NZ_FOTF01000060.1_Loktanella_salsilacus_strain_DSM_16199__whole_genome_shotgun_sequence	3917	low_quality_draft	Other
Marinovum algicola	Marinovum_algicola prophage 2	NZ_CP010855.1_Marinovum_algicola_DG_898_chromosome__complete_genome_fragment_12	25568	low_quality_draft	Mu-like
Marinovum algicola	Marinovum_algicola prophage 3	NZ_CP010855.1_Marinovum_algicola_DG_898_chromosome__complete_genome_fragment_13	15350	low_quality_draft	Mu-like
Marinovum algicola	Marinovum_algicola prophage 4	NZ_CP010855.1_Marinovum_algicola_DG_898_chromosome__complete_genome_fragment_15	15182	low_quality_draft	Caudovirus-like
Nautela(Phaeobacter) italicus	Nautela(Phaeobacter) italicus prophage 2	NZ_CVRL01000041.1_Phaeobacter_italicus_strain_CECT_7321__whole_genome_shotgun_sequence_fragment_1	7335	low_quality_draft	Other
Nautela(Phaeobacter) italicus	Nautela(Phaeobacter) italicus prophage 3	NZ_CVRL01000002.1_Phaeobacter_italicus_strain_CECT_7321__whole_genome_shotgun_sequence_fragment_1	15949	low_quality_draft	Caudovirus-like
Nautela(Phaeobacter) italicus	Nautela(Phaeobacter) italicus prophage 4	NZ_CVRL01000006.1_Phaeobacter_italicus_strain_CECT_7321__whole_genome_shotgun_sequence_fragment_1	29216	low_quality_draft	Lambda-like
Oceanicola granulosus	Oceanicola granulosus prophage 1	NZ_CH724109.1_Oceanicola_granulosus_HTCC2516_scf_1099521380032__whole_genome_shotgun_sequence_fragment_3	14406	low_quality_draft	Lambda-like
Oceanicola litoreus	Oceanicola litoreus prophage 1	NZ_FSRL01000001.1_Oceanicola_litoreus_strain_DSM_29440__whole_genome_shotgun_sequence_fragment_1	9184	low_quality_draft	Lambda-like
Oceanicola litoreus	Oceanicola litoreus prophage 2	NZ_FSRL01000001.1_Oceanicola_litoreus_strain_DSM_29440__whole_genome_shotgun_sequence_fragment_28	13830	low_quality_draft	Lambda-like
Paracoccus homiensis	Paracoccus homiensis prophage 2	NZ_FOHO01000009.1_Paracoccus_homiensis_strain_DSM_17862__whole_genome_shotgun_sequence_fragment_2	53611	low_quality_draft	Mu-like
Paracoccus homiensis	Paracoccus homiensis prophage 4	NZ_FOHO01000001.1_Paracoccus_homiensis_strain_DSM_17862__whole_genome_shotgun_sequence_fragment_1	37682	low_quality_draft	Mu-like
Paracoccus isoporae	Paracoccus isoporae prophage 1	NZ_FNAH01000018.1_Paracoccus_isoporae_strain_DSM_22220__whole_genome_shotgun_sequence_fragment_1	7815	low_quality_draft	Caudovirus-like
Paracoccus isoporae	Paracoccus isoporae prophage 2	NZ_FNAH01000009.1_Paracoccus_isoporae_strain_DSM_22220__whole_genome_shotgun_sequence_fragment_2	16201	low_quality_draft	Caudovirus-like
Pelagibaca (Salipiger) bermudensis	Salipiger_bermudensis prophage 2	NZ_DS022276.1_Salipiger_bermudensis_HTCC2601_scf_1100011001366__whole_genome_shotgun_sequence_fragment_3	15465	low_quality_draft	Caudovirus-like
Pelagibaca (Salipiger) bermudensis	Salipiger_bermudensis prophage 4	NZ_DS022278.1_Salipiger_bermudensis_HTCC2601_scf_1100011001365__whole_genome_shotgun_sequence_fragment_3	31643	low_quality_draft	Caudovirus-like
Phaeobacter inhibens	Phaeobacter inhibens prophage 1	NZ_CP010650.1_Phaeobacter_inhibens_strain_P54_chromosome__complete_genome_fragment_10	14270	low_quality_draft	Lambda-like
Phaeobacter porticola	Phaeobacter porticola prophage 2	NZ_CP016364.1_Phaeobacter_porticola_strain_P97_chromosome__complete_genome_fragment_12	14268	low_quality_draft	Caudovirus-like
Phaeobacter porticola	Phaeobacter porticola prophage 4	NZ_CP016364.1_Phaeobacter_porticola_strain_P97_chromosome__complete_genome_fragment_28	12187	low_quality_draft	Caudovirus-like
Pseudooceanicola batsensis	Pseudooceanicola batsensis prophage 1	NZ_CH724131.1_Pseudooceanicola_batsensis_HTCC2597_scf_1099451005761__whole_genome_shotgun_sequence_fragment_10	14991	low_quality_draft	Mu-like
Pseudophaeobacter arcticus	Pseudophaeobacter arcticus prophage 2	NZ_KI421507.1_Pseudophaeobacter_arcticus_DSM_23566_Phaar_neu_scaffold_2516677464.1__whole_genome_shotgun_sequence_fragment_15	29299	low_quality_draft	Mu-like
Pseudophaeobacter arcticus	Pseudophaeobacter arcticus prophage 3	NZ_KI421507.1_Pseudophaeobacter_arcticus_DSM_23566_Phaar_neu_scaffold_2516677464.1__whole_genome_shotgun_sequence_fragment_19	15398	low_quality_draft	Caudovirus-like
Pseudophaeobacter arcticus	Pseudophaeobacter arcticus prophage 5	NZ_KI421507.1_Pseudophaeobacter_arcticus_DSM_23566_Phaar_neu_scaffold_2516677464.1__whole_genome_shotgun_sequence_fragment_25	32983	low_quality_draft	Caudovirus-like
Roseobacter litoralis	Roseobacter litoralis prophage 1	NC_015730.1_Roseobacter_litoralis_Och_149__complete_sequence_fragment_13	18749	low_quality_draft	Other
Roseobacter litoralis	Roseobacter litoralis prophage 2	NC_015730.1_Roseobacter_litoralis_Och_149__complete_sequence_fragment_24	14824	low_quality_draft	Caudovirus-like
Roseovarius (Pacificibacter) marinus	Roseovarius marinus prophage 1	NZ_FNZV01000015.1_Pacificibacter_marinus_strain_DSM_25228__whole_genome_shotgun_sequence_fragment_1	10222	low_quality_draft	Other
Roseovarius indicus	Roseovarius indicus prophage 2	NZ_LAXI01000002.1_Roseovarius_indicus_strain_B108_contig2__whole_genome_shotgun_sequence_fragment_4	12383	low_quality_draft	Mu-like
Roseovarius indicus	Roseovarius indicus prophage 4	NZ_LAXI01000001.1_Roseovarius_indicus_strain_B108_contig1__whole_genome_shotgun_sequence_fragment_3	16757	low_quality_draft	Caudovirus-like
Roseovarius mucosus	Roseovarius mucosus prophage 2	NZ_KN293975.1_Roseovarius_mucosus_DSM_17069_Rosmu_scaffold1__whole_genome_shotgun_sequence_fragment_4	10860	low_quality_draft	Caudovirus-like
Roseovarius nubinhibens	Roseovarius nubinhibens prophage 1	NZ_CH724156.1_Roseovarius_nubinhibens_ISM_scf_1099451318306__whole_genome_shotgun_sequence_fragment_6	13917	low_quality_draft	Mu-like
Roseovarius nubinhibens	Roseovarius nubinhibens prophage 2	NZ_CH724156.1_Roseovarius_nubinhibens_ISM_scf_1099451318306__whole_genome_shotgun_sequence_fragment_11	9175	low_quality_draft	Other
Roseovarius nubinhibens	Roseovarius nubinhibens prophage 3	NZ_CH724156.1_Roseovarius_nubinhibens_ISM_scf_1099451318306__whole_genome_shotgun_sequence_fragment_21	35595	low_quality_draft	Caudovirus-like
Roseovarius pacificus	Roseovarius pacificus prophage 1	NZ_FRBR01000003.1_Roseovarius_pacificus_strain_DSM_29589__whole_genome_shotgun_sequence_fragment_4	21129	low_quality_draft	Other
Roseovarius pacificus	Roseovarius pacificus prophage 2	NZ_FRBR01000001.1_Roseovarius_pacificus_strain_DSM_29589__whole_genome_shotgun_sequence_fragment_12	13760	low_quality_draft	lambda-like
Rubellimicrobium thermophilus	Rubellimicrobium thermophilus prophage 1	NZ_KE557320.1 Rubellimicrobium thermophilum DSM 16684 R1_scaffold2, whole genome shotgun sequence_fragment_1	20724	low_quality_draft	lambda-like
Rubellimicrobium thermophilus	Rubellimicrobium thermophilus prophage 2	NZ_KE557320.1 Rubellimicrobium thermophilum DSM 16684 R1_scaffold2, whole genome shotgun sequence_fragment_4	13681	low_quality_draft	Caudovirus-like
Rubellimicrobium thermophilus	Rubellimicrobium thermophilus prophage 3	NZ_KE557321.1 Rubellimicrobium thermophilum DSM 16684 R1_scaffold3, whole genome shotgun sequence_fragment_1	11805	low_quality_draft	Caudovirus-like
Ruegeria (Aliiroseovarius) halocynthiae	Ruegeria (Aliiroseovarius) halocynthiae prophage 1	NZ_ML660019.1_Aliiroseovarius_halocynthiae_strain_MA1_10_Scaffold1__whole_genome_shotgun_sequence_fragment_10	13438	low_quality_draft	Caudovirus-like
Ruegeria (Epibacterium) mobile	Ruegeria (Epibacterium) mobile prophage 1	NZ_CP015231.1_Epibacterium_mobile_F1926_plasmid_unnamed1__complete_sequence_fragment_1	17382	low_quality_draft	Caudovirus-like
Ruegeria (Epibacterium) mobile	Ruegeria (Epibacterium) mobile prophage 4	NZ_CP015230.1_Epibacterium_mobile_F1926_chromosome__complete_genome_fragment_16	14707	low_quality_draft	Caudovirus-like
Ruegeria (Epibacterium) mobile	Ruegeria (Epibacterium) mobile prophage 5	NZ_CP015230.1_Epibacterium_mobile_F1926_chromosome__complete_genome_fragment_27	48958	low_quality_draft	Lambda-like
Ruegeria conchae	Ruegeria conchae prophage 1	NZ_AEYW01000013.1_Ruegeria_conchae_strain_TW15_contig00013__whole_genome_shotgun_sequence_fragment_6	14978	low_quality_draft	Other
Ruegeria pomeroyi	Ruegeria pomeroyi prophage 1	NC_003911.12_Ruegeria_pomeroyi_DSS_3__complete_sequence_fragment_5	24379	low_quality_draft	Mu-like
Ruegeria pomeroyi	Ruegeria pomeroyi prophage 2	NC_003911.12_Ruegeria_pomeroyi_DSS_3__complete_sequence_fragment_14	13757	low_quality_draft	Mu-like
Sagittula stellata	Sagittula stellata prophage 1	NZ_AAYA01000004.1_Sagittula_stellata_E_37_1101159001454__whole_genome_shotgun_sequence_fragment_4	27139	low_quality_draft	Mu-like
Sagittula stellata	Sagittula stellata prophage 2	NZ_AAYA01000020.1_Sagittula_stellata_E_37_1101159001472__whole_genome_shotgun_sequence_fragment_1	38508	low_quality_draft	Mu-like
Salipiger mucosus	Salipiger mucosus prophage 1	NZ_KE557276.1_Salipiger_mucosus_DSM_16094_scaffold4__whole_genome_shotgun_sequence_fragment_2	63420	low_quality_draft	Mu-like
Salipiger mucosus	Salipiger mucosus prophage 2	NZ_KE557280.1_Salipiger_mucosus_DSM_16094_scaffold8__whole_genome_shotgun_sequence_fragment_1	7035	low_quality_draft	Mu-like
Salipiger mucosus	Salipiger mucosus prophage 3	NZ_KE557280.1_Salipiger_mucosus_DSM_16094_scaffold8__whole_genome_shotgun_sequence_fragment_4	8380	low_quality_draft	Mu-like
Salipiger mucosus	Salipiger mucosus prophage 4	NZ_KE557277.1_Salipiger_mucosus_DSM_16094_scaffold5__whole_genome_shotgun_sequence_fragment_2	15957	low_quality_draft	Mu-like
Salipiger mucosus	Salipiger mucosus prophage 5	NZ_KE557273.1_Salipiger_mucosus_DSM_16094_scaffold1__whole_genome_shotgun_sequence_fragment_7	16943	low_quality_draft	Mu-like
Salipiger mucosus	Salipiger mucosus prophage 6	NZ_KE557274.1_Salipiger_mucosus_DSM_16094_scaffold2__whole_genome_shotgun_sequence_fragment_11	8239	low_quality_draft	Mu-like
Salipiger profundus (nanhaiensis)	Salipiger profundus (nanhaiensis) prophage 2	NZ_CP014796.1_Salipiger_profundus_strain_JLT2016_chromosome__complete_genome_fragment_8	49516	low_quality_draft	Other
Salipiger profundus (nanhaiensis)	Salipiger profundus (nanhaiensis) prophage 3	NZ_CP014796.1_Salipiger_profundus_strain_JLT2016_chromosome__complete_genome_fragment_19	45000	low_quality_draft	Other
Sedimentitalea nanhaiensis	Sedimentitalea nanhaiensis prophage 1	NZ_KI421509.1_Sedimentitalea_nanhaiensis_DSM_24252_Leina_neu_scaffold_2512211952.4__whole_genome_shotgun_sequence_fragment_1	9655	low_quality_draft	Caudovirus-like
Sedimentitalea nanhaiensis	Sedimentitalea nanhaiensis prophage 2	NZ_KI421509.1_Sedimentitalea_nanhaiensis_DSM_24252_Leina_neu_scaffold_2512211952.4__whole_genome_shotgun_sequence_fragment_40	12294	low_quality_draft	Mu-like
Sediminimonas qiaohouensis	Sediminimonas qiaohouensis prophage 1	NZ_AUIJ01000053.1_Sediminimonas_qiaohouensis_DSM_21189_G568DRAFT_scaffold00052.52_C__whole_genome_shotgun_sequence	4465	low_quality_draft	Other
Sediminimonas qiaohouensis	Sediminimonas qiaohouensis prophage 3	NZ_AUIJ01000008.1_Sediminimonas_qiaohouensis_DSM_21189_G568DRAFT_scaffold00008.8_C__whole_genome_shotgun_sequence_fragment_1	10621	low_quality_draft	Lambda-like
Sediminimonas qiaohouensis	Sediminimonas qiaohouensis prophage 4	NZ_AUIJ01000006.1_Sediminimonas_qiaohouensis_DSM_21189_G568DRAFT_scaffold00006.6_C__whole_genome_shotgun_sequence_fragment_1	14763	low_quality_draft	Caudovirus-like
Shimia marina	Shimia marina prophage 2	NZ_CYPW01000027.1_Shimia_marina_strain_CECT_7688__whole_genome_shotgun_sequence_fragment_5	13664	low_quality_draft	Other
Sulfitobacter delicatus	Sulfitobacter delicatus prophage 2	NZ_FNBP01000028.1_Sulfitobacter_delicatus_strain_DSM_16477__whole_genome_shotgun_sequence	3725	low_quality_draft	Caudovirus-like
Sulfitobacter dubius	Sulfitobacter dubius prophage 1	NZ_FOPG01000013.1_Sulfitobacter_dubius_strain_DSM_16472__whole_genome_shotgun_sequence	10407	low_quality_draft	Caudovirus-like
Sulfitobacter dubius	Sulfitobacter dubius prophage 2	NZ_FOPG01000001.1_Sulfitobacter_dubius_strain_DSM_16472__whole_genome_shotgun_sequence_fragment_3	18744	low_quality_draft	Other
Sulfitobacter marinus	Sulfitobacter marinus prophage 1	NZ_FPAJ01000002.1_Sulfitobacter_marinus_strain_DSM_23422__whole_genome_shotgun_sequence_fragment_2	12188	low_quality_draft	Other
Sulfitobacter mediterraneus	Sulfitobacter mediterraneus prophage 1	NZ_JASH01000014.1_Sulfitobacter_mediterraneus_KCTC_32188_KCTC32188_contig14__whole_genome_shotgun_sequence_fragment_4	7639	low_quality_draft	Other
Sulfitobacter pseudonitzschiae	Sulfitobacter pseudonitzschiae prophage 1	NZ_CP022415.1_Sulfitobacter_pseudonitzschiae_strain_SMR1_chromosome__complete_genome_fragment_12	11893	low_quality_draft	Other
Thalassobius gelatinovorus	Thalassobius gelatinovorus prophage 1	NZ_CYSA01000028.1_Thalassobius_gelatinovorus_strain_CECT_4357__whole_genome_shotgun_sequence_fragment_4	37496	low_quality_draft	Lambda-like
Thalassobius gelatinovorus	Thalassobius gelatinovorus prophage 3	NZ_CYSA01000005.1_Thalassobius_gelatinovorus_strain_CECT_4357__whole_genome_shotgun_sequence_fragment_1	14619	low_quality_draft	Mu-like
Thioclava pacifica	Thioclava pacifica prophage 1	NZ_AUND01000016.1_Thioclava_pacifica_DSM_10166_contig23__whole_genome_shotgun_sequence	11729	low_quality_draft	Caudovirus-like
Thioclava pacifica	Thioclava pacifica prophage 2	NZ_AUND01000001.1_Thioclava_pacifica_DSM_10166_contig1__whole_genome_shotgun_sequence_fragment_6	13562	low_quality_draft	Mu-like
Tropicibacter (Epibacterium) multivorans	Tropicibacter (Epibacterium) multivorans prophage 1	NZ_CYSD01000034.1_Epibacterium_multivorans_strain_CECT_7557__whole_genome_shotgun_sequence	1603	low_quality_draft	Mu-like
Tropicibacter (Epibacterium) multivorans	Tropicibacter (Epibacterium) multivorans prophage 2	NZ_CYSD01000022.1_Epibacterium_multivorans_strain_CECT_7557__whole_genome_shotgun_sequence	4200	low_quality_draft	Mu-like
Tropicibacter (Epibacterium) multivorans	Tropicibacter (Epibacterium) multivorans prophage 3	NZ_CYSD01000042.1_Epibacterium_multivorans_strain_CECT_7557__whole_genome_shotgun_sequence_fragment_2	14335	low_quality_draft	Other
Aliiroseovarius crassostreae	Aliiroseovarius crassostreae prophage 1	NZ_LKBA01000019.1_Aliiroseovarius_crassostreae_strain_CV919_312_NODE_2_length_625834_cov_132.787_ID_3__whole_genome_shotgun_sequence_fragment_1	20695	medium_quality_draft	Mu-like	tRNA-Thr	rD-helicase domain-containing protein
Aliiroseovarius crassostreae	Aliiroseovarius crassostreae prophage 3	NZ_LKBA01000004.1_Aliiroseovarius_crassostreae_strain_CV919_312_Joined_contig_5__whole_genome_shotgun_sequence_fragment_5	36614	medium_quality_draft	Mu-like	c-type cytochrome	glycine cleavage system protein GcvH
Celeribacter marinus	Celeribacter marinus prophage 2	NZ_CP012023.1_Celeribacter_marinus_strain_IMCC12053_chromosome__complete_genome_fragment_2	29944	medium_quality_draft	Mu-like	HAD family phosphatase, ABC transporter ATP-binding protein	Hypotheticals, Type II toxin-antitoxin system VapC familytoxin
Citreicella(Salipiger) thiooxidans	Citreicella(Salipiger) thiooxidans prophage 4	NZ_FNAV01000010.1_Salipiger_thiooxidans_strain_DSM_10146__whole_genome_shotgun_sequence_fragment_1	20292	medium_quality_draft	Mu-like	methyl-accepting chemotaxis protein, iron-sulfur cluster assembly scaffold protein	Hypothetical and gene transfer agent family protein
Cribrihabitans marinus	Cribrihabitans marinus prophage 1	NZ_FNYD01000008.1_Cribrihabitans_marinus_strain_DSM_29340__whole_genome_shotgun_sequence_fragment_2	42320	medium_quality_draft	Other	DUF4238 domain-containing protein	yD family efflux transporter periplasmic ADAPTOR SUBUNIT
Jannaschia helgolandensis	Jannaschia helgolandensis prophage 1	NZ_FNZQ01000005.1_Jannaschia_helgolandensis_strain_DSM_14858__whole_genome_shotgun_sequence_fragment_3	57167	medium_quality_draft	Mu-like	tRNA-Ser	type II toxin-antitoxin system Phd/YefM family antitoxin
Ketogulonicigenium vulgare	ketogulonicigenium vulgare prophage 1	NZ_CP017622.1 Ketogulonicigenium vulgare strain SPU B805 chromosome, complete genome_fragment_12	48453	medium_quality_draft	lambda-like
Leisingera caerulea	Leisingera caerulea prophage 2	NZ_AXBI01000020.1_Leisingera_caerulea_DSM_24564_PhacaeDRAFT_Contig182.8_C__whole_genome_shotgun_sequence_fragment_7	39480	medium_quality_draft	Other	flagellar hook assembly protein FlgD	type IVB secretion system apparatus protein IcmL/DotI
Leisingera caerulea	Leisingera caerulea prophage 6	NZ_KI421513.1_Leisingera_caerulea_DSM_24564_PhacaeDRAFT_Scaffold1.6__whole_genome_shotgun_sequence_fragment_26	32599	medium_quality_draft	Mu-like	DUF2852 domain-containing protein	helix-turn-helix domain-containing protein
Leisingera methylohalidivorans	Leisingera_methylohalidivorans_phage_3	NC_023135.1_Leisingera_methylohalidivorans_DSM_14336__complete_sequence_fragment_16	40465	medium_quality_draft	Mu-like	IS5 family transposase, complement(2136276..2137033)	DUF2852 domain-containing protein,2178102..2178557
Leisingera methylohalidivorans	Leisingera_methylohalidivorans_phage_1	NC_023135.1_Leisingera_methylohalidivorans_DSM_14336__complete_sequence_fragment_26	56769	medium_quality_draft	Mu-like	IclR family transcriptional regulator	restriction endonuclease subunit S, 3123023..3124234
Litorimicrobium taeanense	Litorimicrobium taeanense prophage 4	NZ_FOEP01000001.1_Litorimicrobium_taeanense_strain_DSM_22007__whole_genome_shotgun_sequence_fragment_3	12033	medium_quality_draft	Caudovirus-like	tRNA-Ser	Hypotheticals and allophanate hydrolase
Maribius pelagius	Maribius pelagius prophage 1	NZ_FOCM01000005.1_Maribius_pelagius_strain_DSM_26893__whole_genome_shotgun_sequence_fragment_1	43116	medium_quality_draft	Mu-like	Hypothetical	tRNA-Asn
Phaeobacter inhibens	Phaeobacter inhibens prophage 2	NZ_CP010650.1_Phaeobacter_inhibens_strain_P54_chromosome__complete_genome_fragment_16	43811	medium_quality_draft	Mu-like	DUF4453 domain-containing protein	tRNA-Gly
Phaeobacter porticola	Phaeobacter porticola prophage 1	NZ_CP016364.1_Phaeobacter_porticola_strain_P97_chromosome__complete_genome_fragment_3	43322	medium_quality_draft	Caudovirus-like	tRNA-Gln	oxygen-independent coproporphyrinogen III oxidase
Pseudophaeobacter arcticus	Pseudophaeobacter arcticus prophage 1	NZ_KI421507.1_Pseudophaeobacter_arcticus_DSM_23566_Phaar_neu_scaffold_2516677464.1__whole_genome_shotgun_sequence_fragment_20	35792	medium_quality_draft	Other	IT family protein	tRNA-Leu
Pseudophaeobacter arcticus	Pseudophaeobacter arcticus prophage 4	NZ_KI421507.1_Pseudophaeobacter_arcticus_DSM_23566_Phaar_neu_scaffold_2516677464.1__whole_genome_shotgun_sequence_fragment_23	32245	medium_quality_draft	Mu-like	zinc-ribbon domain-containing protein	om family DNA-binding transcriptional regulator
Roseovarius indicus	Roseovarius indicus prophage 3	NZ_LAXI01000020.1_Roseovarius_indicus_strain_B108_contig20__whole_genome_shotgun_sequence_fragment_1	42373	medium_quality_draft	Mu-like	enoyl-CoA hydratase/isomerase family protein	TauD/TfdA family dioxygenase
Roseovarius indicus	Roseovarius indicus prophage 1	NZ_LAXI01000007.1_Roseovarius_indicus_strain_B108_contig7__whole_genome_shotgun_sequence_fragment_2	45910	medium_quality_draft	Other	CDP-alcohol phosphatidyltransferase family protein	hypotheticals
Roseovarius mucosus	Roseovarius mucosus prophage 1	NZ_KN293975.1_Roseovarius_mucosus_DSM_17069_Rosmu_scaffold1__whole_genome_shotgun_sequence_fragment_2	38207	medium_quality_draft	Other	PepSY domain-containing protein	ABC transporter ATP-binding protein
Rubellimicrobium thermophilus	Rubellimicrobium thermophilus prophage 4	NZ_KE557322.1 Rubellimicrobium thermophilum DSM 16684 R1_scaffold4, whole genome shotgun sequence_fragment_4	40264	medium_quality_draft	Lambda-like
Rubellimicrobium thermophilus	Rubellimicrobium thermophilus prophage 5	NZ_KE557324.1 Rubellimicrobium thermophilum DSM 16684 R1_scaffold6, whole genome shotgun sequence_fragment_6	55977	medium_quality_draft	Mu-like
Ruegeria (Epibacterium) mobile	Ruegeria (Epibacterium) mobile prophage 3	NZ_CP015230.1_Epibacterium_mobile_F1926_chromosome__complete_genome_fragment_5	47648	medium_quality_draft	Other	division/cell wall cluster transcriptional repressor MraZ	entericidin A/B family lipoprotein
Salipiger profundus (nanhaiensis)	Salipiger profundus (nanhaiensis) prophage 1	NZ_CP014796.1_Salipiger_profundus_strain_JLT2016_chromosome__complete_genome_fragment_1	54407	medium_quality_draft	Mu-like		adenosylcobalamin
Shimia haliotis	Shimia haliotis prophage 1	NZ_FOSZ01000002.1_Shimia_haliotis_strain_DSM_28453__whole_genome_shotgun_sequence_fragment_2	84944	medium_quality_draft	Other	etratricopeptide repeat protein	ATP-binding cassette domain-containing protein
Sulfitobacter delicatus	Sulfitobacter delicatus prophage 1	NZ_FNBP01000003.1_Sulfitobacter_delicatus_strain_DSM_16477__whole_genome_shotgun_sequence_fragment_3	25715	medium_quality_draft	Mu-like	ACP S-malonyltransferase	DEAD/DEAH box helicase family protein
Thalassobius gelatinovorus	Thalassobius gelatinovorus prophage 2	NZ_CYSA01000025.1_Thalassobius_gelatinovorus_strain_CECT_4357__whole_genome_shotgun_sequence_fragment_1	35010	medium_quality_draft	Caudovirus-like	response regulator	peptide chain release factor 3
Thalassobius gelatinovorus	Thalassobius gelatinovorus prophage 4	NZ_CYSA01000027.1_Thalassobius_gelatinovorus_strain_CECT_4357__whole_genome_shotgun_sequence_fragment_1	38008	medium_quality_draft	Other	YbjN domain-containing protein	LLM class flavin-dependent oxidoreductasE

## Sheet: S3_Phylogenomics
Sequence ID (from predicted propohage or reference contig)	Sequence Database	GLUVAB or IMGVR Scaffold ID	IMGVR UVIG ID	Genome or scaffold length (bp)	GLUVAB Lineage	Protein Encoding Gene Count	Isolation Description	Isolation ecosystem	Phage taxonomy	Host taxonomy - class	Host taxonomy - lowest taxonomic level	ID in Figure 3	Tree number
NC_023135.1_Leisingera_methylohalidivorans_DSM_14336__complete_sequence_fragment_26				56769	Lineage_0	57						Leisingera_methylohalidivorans_phage_1	1
NZ_CP010855.1_Marinovum_algicola_DG_898_chromosome__complete_genome_fragment_22				61586	Lineage_1	74						Marinovum_algicola	2
NZ_CP012023.1_Celeribacter_marinus_strain_IMCC12053_chromosome__complete_genome_fragment_2				29944	Lineage_0	42						Celeribacter_marinus	3
NZ_CXPG01000021.1_Jannaschia_rubra_strain_CECT_5088__whole_genome_shotgun_sequence_fragment_6				55021	Lineage_0	62						Jannaschia_rubra	4
NZ_DS022276.1_Salipiger_bermudensis_HTCC2601_scf_1100011001366__whole_genome_shotgun_sequence_fragment_34				60356	Lineage_1	68						Salipiger_bermudensis	5
NZ_FNAT01000005.1_Limimaricola_pyoseonensis_strain_DSM_21424__whole_genome_shotgun_sequence_fragment_1				54097	Lineage_1	62						Limimaricola_pyoseonensis	6
NZ_FNBP01000003.1_Sulfitobacter_delicatus_strain_DSM_16477__whole_genome_shotgun_sequence_fragment_3				25715	Lineage_1	26						Sulfitobacter_delicatus	7
NZ_FNOB01000006.1_Acidimangrovimonas_indica_strain_DSM_24802__whole_genome_shotgun_sequence_fragment_3				40465	Lineage_0	52						Acidimangrovimonas_indica	8
NZ_FNYD01000003.1_Cribrihabitans_marinus_strain_DSM_29340__whole_genome_shotgun_sequence_fragment_5				48679	Lineage_1	61						Cribrihabitans_marinus phage 2	9
NZ_FNYD01000008.1_Cribrihabitans_marinus_strain_DSM_29340__whole_genome_shotgun_sequence_fragment_2				42320	Lineage_1	53						Cribrihabitans_marinus phage 1	10
NZ_FNZQ01000005.1_Jannaschia_helgolandensis_strain_DSM_14858__whole_genome_shotgun_sequence_fragment_3				57167	Lineage_0	56						Jannaschia_helgolandensis	11
NZ_FOHO01000007.1_Paracoccus_homiensis_strain_DSM_17862__whole_genome_shotgun_sequence_fragment_2				46324	Lineage_0	51						Paracoccus_homiensis	12
NZ_FOSZ01000002.1_Shimia_haliotis_strain_DSM_28453__whole_genome_shotgun_sequence_fragment_2				84944	Lineage_0	97						Shimia_haliotis phage 1	13
NZ_FOSZ01000002.1_Shimia_haliotis_strain_DSM_28453__whole_genome_shotgun_sequence_fragment_3				52109	Lineage_0	63						Shimia_haliotis phage 2	14
NZ_KI421507.1_Pseudophaeobacter_arcticus_DSM_23566_Phaar_neu_scaffold_2516677464.1__whole_genome_shotgun_sequence_fragment_20				35792	Lineage_1	44						Pseudophaeobacter_arcticus	15
NZ_LAXI01000007.1_Roseovarius_indicus_strain_B108_contig7__whole_genome_shotgun_sequence_fragment_2				45910	Lineage_1	70						Roseovarius_indicus	16
NZ_LKBA01000019.1_Aliiroseovarius_crassostreae_strain_CV919_312_NODE_2_length_625834_cov_132.787_ID_3__whole_genome_shotgun_sequence_fragment_1				20695	Lineage_1	22						Aliiroseovarius_crassostreae	17
Seq_101394	GLUVAB	3300003180_a_LSCM4Ex_1001040		8450	Lineage_1	14	Unknown	Unknown		NA	NA		18
Seq_102675	GLUVAB	3300003281_a_Y607_1001597		94059	Lineage_0	99	Wastewater	Nutrient removal		NA	NA	wastewater 19	19
Seq_103309	GLUVAB	3300003366_a_JGI25321J50212_10000717		34309	Lineage_1	49	Terrestrial	Deep subsurface		NA	NA	terrestrial 20	20
Seq_108840	GLUVAB	3300003484_a_JGI26535J51212_1001242		23232	Lineage_0	27	Bioremediation	Hydrocarbon		NA	NA	biorem. 21	21
Seq_113088	GLUVAB	3300003747_a_Ga0049071_1000553		17421	Lineage_0	28	Unknown			NA	NA	unknown 22.	22
Seq_113090	GLUVAB	3300003747_a_Ga0049071_1000620		15459	Lineage_0	24	Unknown			NA	NA	unknown 23	23
Seq_113218	GLUVAB	3300003764_a_Ga0056910_1000417		38079	Lineage_1	51	Wastewater	Nutrient removal		NA	NA	wastewater 24	24
Seq_113366	GLUVAB	3300003778_a_Ga0056904_1001647		9482	Lineage_1	15	Wastewater	Nutrient removal		NA	NA	wastewater 25	25
Seq_113734	GLUVAB	3300003788_a_Ga0056906_1002008		5811	Lineage_1	12	Wastewater	Nutrient removal		NA	NA	wastewater 26	26
Seq_137624	GLUVAB	7000000309_a_SRS075410_LANL_scaffold_33101		15689	NA	19	Human	Digestive system		NA	NA	human 27	27
Seq_148110	GLUVAB	7000000713_a_SRS024355_LANL_scaffold_119383		24750	NA	34	Human	Digestive system		Betaproteobacteria	NA	human 28	28
Seq_152451	GLUVAB	NC_031048		41918	NA	58	Enterobacter phage Arya, complete genome.	RefSeqVir_02_06_2017		Gammaproteobacteria		gamma proteo. 29	29
Seq_152731	GLUVAB	NC_025430		42351	NA	58	Escherichia phage vB_EcoM-ep3, complete genome.	RefSeqVir_02_06_2017.fasta		Gammaproteobacteria	E. coli	gamma proteo 30	30
Seq_152738	GLUVAB	NC_027995		41666	NA	56	Escherichia phage vB_EcoM_ECO1230-10, complete genome.	RefSeq		Gammaproteobacteria	E. coli	gamma proteo. 31	31
Seq_156200	GLUVAB	NC_023006		43564	NA	65	Pseudomonas phage PPpW-3 DNA, complete sequence.	RefSeq		Gammaproteobacteria	Pseudomonas	gamma proteo. 32	32
Seq_156426	GLUVAB	NC_020866		40231	Lineage_1	54	Rhodovulum phage RS1 genomic sequence.	Refseq		Alphaproteobacteria	Rhodovulum		33
Seq_158838	GLUVAB	Alphaproteobacteria_gi_146276058-2120630-2161130|Rhodobacter_sphaeroides_ATCC_17025		40500	Lineage_1	56	NA	NA		Alphaproteobacteria	Rhodobacter sphaeroides	Rhodobacter sphaeroides prophage	34
Seq_158848	GLUVAB	Alphaproteobacteria_gi_485099451_Loktanella_vestfoldensis_DSM_16212		74527	Lineage_0	66	NA	NA		Alphaproteobacteria	Loktanella vestfoldensis	Loktanella vestfoldensis prophage	35
Seq_162925	GLUVAB	Alphaproteobacteria_gi_260576679_Rhodobacter_sp_SW2		58720	Lineage_0	59	NA	NA		Alphaproteobacteria	Rhodobacter sp.	Rhodobacter sp. Prophage	36
Seq_162941	GLUVAB	Alphaproteobacteria_gi_372137318_398_37125_Oceanicola_sp_S124		36727	Lineage_1	49	NA	NA		Alphaproteobacteria	Oceanicola sp.	Oceanicola sp. Prophage	37
Seq_163016	GLUVAB	Alphaproteobacteria_gi_458907243_Magnetospirillum_sp_SO_1		62756	Lineage_0	75	Unknown terrestrial	Soil		NA	NA	terrestrial 38	38
Seq_163020	GLUVAB	Alphaproteobacteria_gi_491810426_Ruegeria_mobilis_F1926		23609	Lineage_1	25	NA	NA		Alphaproteobacteria	Ruegeria mobilis	Ruegeria_mobilis prophage 1	39
Seq_163021	GLUVAB	Alphaproteobacteria_gi_491815706_Ruegeria_mobilis_F1926		22599	Lineage_1	27	NA	NA		Alphaproteobacteria	Ruegeria mobilis	Ruegeria_mobilis prophage 2	40
Seq_163062	GLUVAB	ENA_FUIF01023670_FUIF01023670_1		88897	Lineage_1	124	Aquatic	Marine				aquatic 41	41
Seq_173377	GLUVAB	GOV_bin_2371_contig_100_0		39137	Lineage_1	51	Aquatic	Marine				aquatic 42	42
Seq_174335	GLUVAB	GOV_bin_287_contig_100_0		39373	Lineage_1	56	Wastewater	nutrient removal				wastewater 43	43
Seq_179235	GLUVAB	GOV_bin_503_contig-100_0		10022	Lineage_1	15	Aquatic	Marine		NA	NA	aquatic 44	44
Seq_185111	GLUVAB	GOV_bin_2980_contig_100_0		41153	Lineage_1	54	Aquatic	Marine		Alphaproteobacteria	Sulfitobacter noctilucae	Sulfitobacter noctilucae	45
Seq_187501	GLUVAB	GOV_bin_4859_contig_100_68		10794	Lineage_1	13	Phage sequence assembled from GOV dataset, from bin Unbinned_4859_contig-100_68	Marine		NA	NA	aquatic 46	46
Seq_188891	GLUVAB	GOV_bin_5914_contig_100_2		21600	Lineage_1	22	Phage sequence assembled from GOV dataset, from bin Unbinned_5914_contig-100_2	Marine		Alphaproteobacteria	Leisingera daeponensis	Leisingera daeponensis	47
Seq_189382	GLUVAB	GOV_bin_673_contig_100_53		13586	Lineage_1	19	Phage sequence assembled from GOV dataset, from bin Unbinned_673_contig-100_53	Marine		Alphaproteobacteria	Roseovarius sp	Roseovarius sp	48
Seq_189895	GLUVAB	GOV_bin_8040_contig_100_10		10856	Lineage_1	16	Phage sequence assembled from GOV dataset, from bin Unbinned_8040_contig-100_10	Marine		NA	NA	aquatic 49	49
Seq_42239	GLUVAB	3300000233_a_TB_FS06_10DRAFT_1000739		16607	Lineage_0	24	Aquatic	Freshwater		NA	NA	aquatic 50	50
Seq_44850	GLUVAB	3300000385_a_PR_CR_10_Liq_1_inCRDRAFT_1002620		8856	Lineage_1	12	Aquatic	Marine		NA	NA	aquatic 51	51
Seq_45545	GLUVAB	3300000418_a_P_2C_Liq_1_UnCtyDRAFT_1001567		8506	Lineage_1	14	Aquatic	Marine		NA	NA	aquatic 52	52
Seq_45659	GLUVAB	3300000418_a_P_2C_Liq_1_UnCtyDRAFT_1001042		10866	Lineage_0	15	Aquatic	Marine		NA	NA	aquatic 53	53
Seq_45756	GLUVAB	3300000425_a_P_2C_Liq_2_UnCtyDRAFT_1000822		7916	Lineage_1	14	Aquatic	Marine		NA	NA	aquatic 54	54
Seq_47067	GLUVAB	3300000517_a_PR_CR_10_Liq_3_inCRDRAFT_1001145		6984	Lineage_1	13	Aquatic	Marine		NA	NA	aquatic 55	55
Seq_51993	GLUVAB	3300001105_a_JGI12075J13256_1000671		5516	Lineage_1	10	Aquatic	Marine		NA	NA	aquatic 56	56
Seq_59662	GLUVAB	3300001444_a_Draft_10000950		40185	Lineage_1	50	Bioremediation	Hydrocarbon		NA	NA	biorem. 57	57
Seq_70915	GLUVAB	3300001592_a_Draft_10001771		27324	Lineage_0	30	Wastewater	Industrial wastewater		NA	NA	wastewater 58	58
Seq_71074	GLUVAB	3300001592_a_Draft_10000962		40208	Lineage_1	51	Bioremediation	Hydrocarbon		NA	NA	biorem 59	59
Seq_71883	GLUVAB	3300001605_a_Draft_10004633		15983	Lineage_0	26	Wastewater	Industrial wastewater		NA	NA	wastewater 60	60
Seq_72077	GLUVAB	3300001605_a_Draft_10003544		18762	Lineage_0	26	Wastewater	Industrial wastewater		NA	NA	wastewater 61	61
Seq_72559	GLUVAB	3300001605_a_Draft_10028826		5031	Lineage_1	11	Wastewater	Industrial wastewater		NA	NA	wastewater 62	62
Seq_74127	GLUVAB	3300001717_a_JGI24522J20083_1000860		5222	Lineage_1	8	Aquatic	Marine		NA	NA	aquatic 63	63
Seq_75067	GLUVAB	3300001749_a_JGI24025J20009_10001162		20109	Lineage_0	25	Aquatic	Marine		NA	NA	aquatic 64	64
Seq_75073	GLUVAB	3300001749_a_JGI24025J20009_10010911		5000	Lineage_1	10	Aquatic	Marine		NA	NA	aquatic 65	65
Seq_75079	GLUVAB	3300001749_a_JGI24025J20009_10007373		6534	Lineage_1	9	Aquatic	Marine		NA	NA	aquatic 66	66
Seq_76764	GLUVAB	3300002040_a_GOScombined01_107008945		25088	Lineage_0	32	Aquatic	Marine		NA	NA	aquatic 67	67
Seq_79986	GLUVAB	3300002446_a_NAPDCCLC_10008140		25141	NA	33	Unknown lab enrichment	Defined media		NA	NA	unknown 68	68
Seq_86454	GLUVAB	3300002490_a_JGI25317J35169_1000171		88328	Lineage_1	121	Terrestrial	Deep subsurface		NA	NA	terrestrial 69	69
Seq_90880	GLUVAB	3300002545_a_JGI25322J35698_1000767		27637	Lineage_0	36	Terrestrial	Deep subsurface		NA	NA	terrestrial 70	70
Seq_90892	GLUVAB	3300002546_a_JGI25318J35512_1001762		8036	Lineage_1	13	Terrestrial	Deep subsurface		NA	NA	terrestrial 71	71
Seq_99662	GLUVAB	3300002918_a_JGI26049J44785_1001579		10877	Lineage_1	12	Lab enrichment	Defined media		NA	NA	unknown 72	72
	IMG/VR	Ga0211617_10000175	IMGVR_UViG_3300020401_000037	37189	Lineage_1		Marine microbial communities from Tara Oceans - TARA_B100000212 (ERX555985-ERR599139)					unknown 73	73
	IMG/VR	Ga0074647_1001413	IMGVR_UViG_3300005611_000669	9603	Lineage_1		Saline surface water microbial communities from Etoliko Lagoon, Greece					unknown 74	74
	IMG/VR	JGI24770J26754_10003955	IMGVR_UViG_3300002184_000019	9820	Lineage_1		Freshwater and sediment microbial communities from Lake Erie, Canada					unknown 75	75
	IMG/VR	Ga0311346_10001914	IMGVR_UViG_3300029952_000064	39872	Lineage_1		II_Bog_N3 coassembly		Duplodnaviria; Heunggongvirae; Uroviricota; Caudoviricetes; Caudovirales; ; ; ;			Unc. Caudov. 76	76
	IMG/VR	Ga0307933_1001669	IMGVR_UViG_3300031403_000066	16661	Lineage_1		Saline water microbial communities from Organic Lake, Antarctica - #88		Duplodnaviria; Heunggongvirae; Uroviricota; Caudoviricetes; Caudovirales; Myoviridae; ; ;			Unc. Caudov. Myovir. 77	77
	IMG/VR	Ga0315907_10001524	IMGVR_UViG_3300031758_000357	31195	Lineage_1		Freshwater fungal communities from buoy surface, Lake Erie, Ohio, United States - Buoy 12 MA123		Duplodnaviria; Heunggongvirae; Uroviricota; Caudoviricetes; Caudovirales; ; ; ;			Unc. Caudov. 78	78
	IMG/VR	Ga0315903_10003937	IMGVR_UViG_3300032116_001642	20205	Lineage_1		Freshwater fungal communities from buoy surface, Lake Erie, Ohio, United States - Buoy 2 MA119		Duplodnaviria; Heunggongvirae; Uroviricota; Caudoviricetes; Caudovirales; ; ; ;			Unc. Caudov. 79	79
	IMG/VR	Ga0211476_10002912	IMGVR_UViG_3300020381_000182	10178	Lineage_1		Marine microbial communities from Tara Oceans - TARA_A100001011 (ERX291769-ERR318620)					unknown 80	80
	IMG/VR	Ga0315909_10002198	IMGVR_UViG_3300031857_001257	25343	Lineage_1		Freshwater fungal communities from buoy surface, Lake Erie, Ohio, United States - Buoy 2 MA125		Duplodnaviria; Heunggongvirae; Uroviricota; Caudoviricetes; Caudovirales; Siphoviridae; ; ;			Unc. Caudov. Sipho.81	81
	IMG/VR	Ga0208645_1001110	IMGVR_UViG_3300025853_000611	24760	Lineage_1		Aqueous microbial communities from the Delaware River and Bay under freshwater to marine salinity gradient to study organic matter cycling in a time-series - Viral MetaG DEL_Sep_01 (SPAdes)		Duplodnaviria; Heunggongvirae; Uroviricota; Caudoviricetes; Caudovirales; ; ; ;			Unc. Caudov. 82	82
	IMG/VR	ML7_10014677	IMGVR_UViG_3300001336_000288	5125	Lineage_0		ML7					unknown 83	83
	IMG/VR	Ga0307944_1001981	IMGVR_UViG_3300031396_000065	8881	Lineage_1		Saline water microbial communities from Organic Lake, Antarctica - #179		Duplodnaviria; Heunggongvirae; Uroviricota; Caudoviricetes; Caudovirales; ; ; ;			Unc. Caudov. 84	84
	IMG/VR	ML7_10014677	IMGVR_UViG_3300001336_000288	5125	Lineage_0		ML7					unknown 85	85
	IMG/VR	Ga0310689_0006678	IMGVR_UViG_3300036045_000094	13397	Lineage_0		Freshwater sediment microbial communities from Lake Towuti, South Sulawesi, Indonesia - Balambano_FR2_MetaG (v2)		Duplodnaviria; Heunggongvirae; Uroviricota; Caudoviricetes; Caudovirales; Siphoviridae; ; ;			Unc. Caudov. Sipho.86	86
	IMG/VR	Ga0136235_1000646	IMGVR_UViG_3300010233_000425	18146	Lineage_1		Filterable freshwater microbial communities from Conwy River, North Wales, UK. Fraction, filtered through 0.2 um filter. After WGA.					unknown 87	87
	IMG/VR	Ga0105053_10002540	IMGVR_UViG_3300007522_000052	28309	Lineage_1		Freshwater microbial communities from Lake Bonney liftoff mats and glacier meltwater in Antarctica - BON-01		Duplodnaviria; Heunggongvirae; Uroviricota; Caudoviricetes; Caudovirales; ; ; ;			Unc. Caudov. 88	88
	IMG/VR	Ga0209990_10000966	IMGVR_UViG_3300027816_000364	26169	Lineage_1		Freshwater lake microbial communities from Lake Erie, under a cyanobacterial bloom - NOAA_Erie_Diel5S_2200h metaG (SPAdes)		Duplodnaviria; Heunggongvirae; Uroviricota; Caudoviricetes; Caudovirales; ; ; ;			Unc. Caudov. 89	89
	IMG/VR	Ga0316204_10005742	IMGVR_UViG_3300032373_000113	20053	Lineage_0		Microbial mat bacterial communities from mineral coupon in-situ incubated in ocean water Damariscotta River, Maine, United States - 6-month pyrrhotite 2		Duplodnaviria; Heunggongvirae; Uroviricota; Caudoviricetes; Caudovirales; ; ; ;			Unc. Caudov. 90	90
	IMG/VR	Ga0310140_0004827	IMGVR_UViG_3300035703_000474	20020	Lineage_0		Fracking water microbial communities from deep shales in Oklahoma, United States - K-1-A		Duplodnaviria; Heunggongvirae; Uroviricota; Caudoviricetes; Caudovirales; ; ; ;			Unc. Caudov. 91	91
	IMG/VR	Ga0247837_1006599	IMGVR_UViG_3300027970_000237	16176	Lineage_1		Freshwater microbial communities from meromictic Lake La Cruz, Castile-La Mancha, Spain - LaCruzMarch2015_14.5m		Duplodnaviria; Heunggongvirae; Uroviricota; Caudoviricetes; Caudovirales; ; ; ;			Unc. Caudov. 92	92
	IMG/VR	Ga0310140_0004827	IMGVR_UViG_3300035703_000474	20020	Lineage_0		Fracking water microbial communities from deep shales in Oklahoma, United States - K-1-A		Duplodnaviria; Heunggongvirae; Uroviricota; Caudoviricetes; Caudovirales; ; ; ;			Unc. Caudov. 93	93
	IMG/VR	Ga0209323_10001781	IMGVR_UViG_3300025314_000164	14226	Lineage_1		Soil microbial communities from Rifle, Colorado, USA - sediment 19ft 2		Duplodnaviria; Heunggongvirae; Uroviricota; Caudoviricetes; Caudovirales; Siphoviridae; ; ;			Unc. Caudov. Sipho. 94	94
	IMG/VR	Ga0182008_10000397	IMGVR_UViG_3300014497_000019	33767	Lineage_1		Rhizosphere microbial communities from Sorghum bicolor, Mead, Nebraska, USA - 072115-129_1 metaG		Duplodnaviria; Heunggongvirae; Uroviricota; Caudoviricetes; Caudovirales; ; ; ;			Unc. Caudov. 95	95
	IMG/VR	BBAY65_10000576	IMGVR_UViG_3300001200_000028	34513	Lineage_1		Macroalgal surface ecosystem from Botany Bay, Sydney, Australia - BBAY65		Duplodnaviria; Heunggongvirae; Uroviricota; Caudoviricetes; Caudovirales; ; ; ;			Unc. Caudov. 96	96
	IMG/VR	TBL_comb47_HYPODRAFT_10...		0			Trout Bog Lake May 28 2007 Hypolimnion (Trout Bog Lake Combined Assembly 47 Hypolimnion Samples, Aug 2012 Assem)					unknown 97	97
	IMG/VR	Ga0247836_1009576	IMGVR_UViG_3300027728_000293	8821	Lineage_0		Freshwater microbial communities from meromictic Lake La Cruz, Castile-La Mancha, Spain - LaCruzMarch2015_14m		Duplodnaviria; Heunggongvirae; Uroviricota; Caudoviricetes; Caudovirales; Siphoviridae; ; ;			Unc. Caudov. Sipho. 98	98
	IMG/VR	ML7_10014677	IMGVR_UViG_3300001336_000288	5125	Lineage_0		ML7					unknown 99	99
	IMG/VR	Ga0307940_1004316	IMGVR_UViG_3300031217_000120	5817	Lineage_1		Saline water microbial communities from Organic Lake, Antarctica - #124		Duplodnaviria; Heunggongvirae; Uroviricota; Caudoviricetes; Caudovirales; ; ; ;			Unc. Caudov. 100	100
	IMG/VR	Ga0308163_10002339	IMGVR_UViG_3300031133_000060	17581	Lineage_1		Phyllosphere microbial communities from UC Gill Tract Community Farm, Albany, California, United States - DLSLT.R1		Duplodnaviria; Heunggongvirae; Uroviricota; Caudoviricetes; Caudovirales; Siphoviridae; ; ;			Unc. Caudov. Sipho. 101	101
	IMG/VR	Ga0210043_1002007	IMGVR_UViG_3300025018_000749	14606	Lineage_1		Groundwater microbial communities from Crystal Geyser aquifers in Utah, USA - Crystal Geyser metaG 2015-01t (SPAdes)		Duplodnaviria; Heunggongvirae; Uroviricota; Caudoviricetes; Caudovirales; Siphoviridae; ; ;			Unc. Caudov. Sipho. 102	102
	IMG/VR	Ga0118731_110573700	IMGVR_UViG_3300010392_000826	10742	Lineage_1		Coastal sediment microbial communities from Rhode Island, USA. Combined Assembly of Gp0121717, Gp0123912, Gp0123935, Gp0139423, Gp0139424, Gp0139388, Gp0139387, Gp0139386, Gp0139385		Duplodnaviria; Heunggongvirae; Uroviricota; Caudoviricetes; Caudovirales; Siphoviridae; ; ;			Unc. Caudov. Sipho. 103	103
	IMG/VR	Ga0307960_1004157	IMGVR_UViG_3300031397_000069	8881	Lineage_1		Saline water microbial communities from Organic Lake, Antarctica - #542		Duplodnaviria; Heunggongvirae; Uroviricota; Caudoviricetes; Caudovirales; ; ; ;			Unc. Caudov. 104	104

## Sheet: S4_AMGs
Bacterial host species name	predicted prophage genome ID	AMG name	KEGG accession number	KEGG metabolism Category
Aliiroseovarius crassostreae	NZ_LKBA01000008.1_Aliiroseovarius_crassostreae_strain_CV919_312_NODE_11_length_101234_cov_400.49_ID_29__whole_genome_shotgun_sequence_fragment_3	DNMT1__dcm;_DNA_(cytosine_5)_methyltransferase_1__EC:2.1.1.37_	K00558	Amino acid metabolism
Celeribacter halophilus	NZ_LRUD01000007.1_Celeribacter_halophilus_strain_ZXM137_ZXM137_S7__whole_genome_shotgun_sequence	DNMT1__dcm;_DNA_(cytosine_5)_methyltransferase_1__EC:2.1.1.37_	K00558	Amino acid metabolism
Citreicella(Salipiger) aestuarii	NZ_QLMG01000001.1_Salipiger_aestuarii_strain_DSM_22011_Ga0070519_1001__whole_genome_shotgun_sequence_fragment_2	DNMT1__dcm;_DNA_(cytosine_5)_methyltransferase_1__EC:2.1.1.37_	K00558	Amino acid metabolism
Cribrihabitans marinus	NZ_FNYD01000003.1_Cribrihabitans_marinus_strain_DSM_29340__whole_genome_shotgun_sequence_fragment_5	DNMT1__dcm;_DNA_(cytosine_5)_methyltransferase_1__EC:2.1.1.37_	K00558	Amino acid metabolism
Ruegeria (Epibacterium) mobile	NZ_CP015230.1_Epibacterium_mobile_F1926_chromosome__complete_genome_fragment_27	DNMT1__dcm;_DNA_(cytosine_5)_methyltransferase_1__EC:2.1.1.37_	K00558	Amino acid metabolism
Leisingera caerulea	NZ_AXBI01000020.1_Leisingera_caerulea_DSM_24564_PhacaeDRAFT_Contig182.8_C__whole_genome_shotgun_sequence_fragment_6	DNMT1__dcm;_DNA_(cytosine_5)_methyltransferase_1__EC:2.1.1.37_	K00558	Amino acid metabolism
Leisingera caerulea	NZ_KI421514.1_Leisingera_caerulea_DSM_24564_PhacaeDRAFT_Scaffold2.3__whole_genome_shotgun_sequence_fragment_1	rhlI__phzI__solI__cepI__tofI;_acyl_homoserine_lactone_synthase__EC:2.3.1.184_	K13061	Amino acid metabolism
Leisingera methylohalidivorans	NC_023135.1_Leisingera_methylohalidivorans_DSM_14336__complete_sequence_fragment_16	rhlI__phzI__solI__cepI__tofI;_acyl_homoserine_lactone_synthase__EC:2.3.1.184_	K13061	Amino acid metabolism
Loktanella (Limimaricola) hongkongensis	NZ_KB822998.1_Limimaricola_hongkongensis_DSM_17492_strain_UST950701_009P_A3EYDRAFT_scaffold00004.4__whole_genome_shotgun_sequence_fragment_2	DNMT1__dcm;_DNA_(cytosine_5)_methyltransferase_1__EC:2.1.1.37_	K00558	Amino acid metabolism
Loktanella (Limimaricola) pyoseonensis	NZ_FNAT01000005.1_Limimaricola_pyoseonensis_strain_DSM_21424__whole_genome_shotgun_sequence_fragment_1	cysK;_cysteine_synthase__EC:2.5.1.47_	K01738	Amino acid metabolism
Loktanella fryxellensis	NZ_FOCI01000024.1_Loktanella_fryxellensis_strain_DSM_16213__whole_genome_shotgun_sequence	DNMT1__dcm;_DNA_(cytosine_5)_methyltransferase_1__EC:2.1.1.37_	K00558	Amino acid metabolism
Roseovarius indicus	NZ_LAXI01000007.1_Roseovarius_indicus_strain_B108_contig7__whole_genome_shotgun_sequence_fragment_2	DNMT1__dcm;_DNA_(cytosine_5)_methyltransferase_1__EC:2.1.1.37_	K00558	Amino acid metabolism
Roseovarius pacificus	NZ_FRBR01000003.1_Roseovarius_pacificus_strain_DSM_29589__whole_genome_shotgun_sequence_fragment_4	serC__PSAT1;_phosphoserine_aminotransferase__EC:2.6.1.52_	K00831	Amino acid metabolism
Rubellimicrobium thermophilus	NZ_KE557324.1 Rubellimicrobium thermophilum DSM 16684 R1_scaffold6, whole genome shotgun sequence_fragment_6	DNMT1, dcm; DNA (cytosine-5)-methyltransferase 1 [EC:2.1.1.37]	K00558	Amino acid metabolism
Ruegeria pomeroyi	NC_003911.12_Ruegeria_pomeroyi_DSS_3__complete_sequence_fragment_5	DNMT1__dcm;_DNA_(cytosine_5)_methyltransferase_1__EC:2.1.1.37_	K00558	Amino acid metabolism
Salipiger profundus	NZ_CP014796.1_Salipiger_profundus_strain_JLT2016_chromosome__complete_genome_fragment_8	DNMT1__dcm;_DNA_(cytosine_5)_methyltransferase_1__EC:2.1.1.37_	K00558	Amino acid metabolism
Shimia haliotis	NZ_FOSZ01000002.1_Shimia_haliotis_strain_DSM_28453__whole_genome_shotgun_sequence_fragment_3	DNMT1__dcm;_DNA_(cytosine_5)_methyltransferase_1__EC:2.1.1.37_	K00558	Amino acid metabolism
Sulfitobacter marinus	NZ_FPAJ01000002.1_Sulfitobacter_marinus_strain_DSM_23422__whole_genome_shotgun_sequence_fragment_2	DNMT1__dcm;_DNA_(cytosine_5)_methyltransferase_1__EC:2.1.1.37_	K00558	Amino acid metabolism
Thalassobius gelatinovorus	NZ_CYSA01000027.1_Thalassobius_gelatinovorus_strain_CECT_4357__whole_genome_shotgun_sequence_fragment_1	DNMT1__dcm;_DNA_(cytosine_5)_methyltransferase_1__EC:2.1.1.37_	K00558	Amino acid metabolism
Loktanella (Yoonia) rosea	NZ_FTPR01000001.1_Yoonia_rosea_strain_DSM_29591__whole_genome_shotgun_sequence_fragment_16	DNMT1__dcm;_DNA_(cytosine_5)_methyltransferase_1__EC:2.1.1.37_	K00558	Amino acid metabolism
Loktanella (Yoonia) rosea	NZ_FTPR01000001.1_Yoonia_rosea_strain_DSM_29591__whole_genome_shotgun_sequence_fragment_16	DNMT1__dcm;_DNA_(cytosine_5)_methyltransferase_1__EC:2.1.1.37_	K00558	Amino acid metabolism
Aliiroseovarius crassostreae	NZ_LKBA01000023.1_Aliiroseovarius_crassostreae_strain_CV919_312_NODE_5_length_226008_cov_128.27_ID_5__whole_genome_shotgun_sequence_fragment_2	acpP;_acyl_carrier_protein	K02078	Biosynthesis of other secondary metabolites
Aliiroseovarius crassostreae	NZ_LKBA01000023.1_Aliiroseovarius_crassostreae_strain_CV919_312_NODE_5_length_226008_cov_128.27_ID_5__whole_genome_shotgun_sequence_fragment_2	fabG__OAR1;_3_oxoacyl__acyl_carrier_protein__reductase__EC:1.1.1.100_	K00059	Biosynthesis of other secondary metabolites
Celeribacter indicus	NZ_CP004393.1_Celeribacter_indicus_strain_P73_chromosome__complete_genome_fragment_14	acpP;_acyl_carrier_protein	K02078	Biosynthesis of other secondary metabolites
Celeribacter indicus	NZ_CP004393.1_Celeribacter_indicus_strain_P73_chromosome__complete_genome_fragment_14	fabG__OAR1;_3_oxoacyl__acyl_carrier_protein__reductase__EC:1.1.1.100_	K00059	Biosynthesis of other secondary metabolites
Celeribacter marinus	NZ_CP012023.1_Celeribacter_marinus_strain_IMCC12053_chromosome__complete_genome_fragment_2	acpP;_acyl_carrier_protein	K02078	Biosynthesis of other secondary metabolites
Loktanella atrilutea	NZ_FQUE01000002.1_Loktanella_atrilutea_strain_DSM_29326__whole_genome_shotgun_sequence_fragment_1	acpP;_acyl_carrier_protein	K02078	Biosynthesis of other secondary metabolites
Paracoccus homiensis	NZ_FOHO01000009.1_Paracoccus_homiensis_strain_DSM_17862__whole_genome_shotgun_sequence_fragment_2	acpP;_acyl_carrier_protein	K02078	Biosynthesis of other secondary metabolites
Roseobacter litoralis	NC_015730.1_Roseobacter_litoralis_Och_149__complete_sequence_fragment_13	acpP;_acyl_carrier_protein	K02078	Biosynthesis of other secondary metabolites
Roseobacter litoralis	NC_015730.1_Roseobacter_litoralis_Och_149__complete_sequence_fragment_24	ADE5;_phosphoribosylamine__glycine_ligase_/_phosphoribosylformylglycinamidine_cyclo_ligase__EC:6.3.4.13_6.3.3.1_	K11788	Biosynthesis of other secondary metabolites
Roseobacter litoralis	NC_015730.1_Roseobacter_litoralis_Och_149__complete_sequence_fragment_13	fabG__OAR1;_3_oxoacyl__acyl_carrier_protein__reductase__EC:1.1.1.100_	K00059	Biosynthesis of other secondary metabolites
Sediminimonas qiaohouensis	NZ_AUIJ01000053.1_Sediminimonas_qiaohouensis_DSM_21189_G568DRAFT_scaffold00052.52_C__whole_genome_shotgun_sequence	E2.7.7.24__rfbA__rffH;_glucose_1_phosphate_thymidylyltransferase__EC:2.7.7.24_	K00973	Biosynthesis of other secondary metabolites
Sediminimonas qiaohouensis	NZ_AUIJ01000053.1_Sediminimonas_qiaohouensis_DSM_21189_G568DRAFT_scaffold00052.52_C__whole_genome_shotgun_sequence	E4.2.1.46__rfbB__rffG;_dTDP_glucose_4_6_dehydratase__EC:4.2.1.46_	K01710	Biosynthesis of other secondary metabolites
Sediminimonas qiaohouensis	NZ_AUIJ01000002.1_Sediminimonas_qiaohouensis_DSM_21189_G568DRAFT_scaffold00002.2_C__whole_genome_shotgun_sequence_fragment_2	iolG;_myo_inositol_2_dehydrogenase_/_D_chiro_inositol_1_dehydrogenase__EC:1.1.1.18_1.1.1.369_	K00010	Biosynthesis of other secondary metabolites
Sediminimonas qiaohouensis	NZ_AUIJ01000053.1_Sediminimonas_qiaohouensis_DSM_21189_G568DRAFT_scaffold00052.52_C__whole_genome_shotgun_sequence	rfbC__rmlC;_dTDP_4_dehydrorhamnose_3_5_epimerase__EC:5.1.3.13_	K01790	Biosynthesis of other secondary metabolites
Sediminimonas qiaohouensis	NZ_AUIJ01000053.1_Sediminimonas_qiaohouensis_DSM_21189_G568DRAFT_scaffold00052.52_C__whole_genome_shotgun_sequence	rfbD__rmlD;_dTDP_4_dehydrorhamnose_reductase__EC:1.1.1.133_	K00067	Biosynthesis of other secondary metabolites
Shimia haliotis	NZ_FOSZ01000002.1_Shimia_haliotis_strain_DSM_28453__whole_genome_shotgun_sequence_fragment_2	E2.7.7.24__rfbA__rffH;_glucose_1_phosphate_thymidylyltransferase__EC:2.7.7.24_	K00973	Biosynthesis of other secondary metabolites
Shimia haliotis	NZ_FOSZ01000002.1_Shimia_haliotis_strain_DSM_28453__whole_genome_shotgun_sequence_fragment_2	E4.2.1.46__rfbB__rffG;_dTDP_glucose_4_6_dehydratase__EC:4.2.1.46_	K01710	Biosynthesis of other secondary metabolites
Shimia haliotis	NZ_FOSZ01000002.1_Shimia_haliotis_strain_DSM_28453__whole_genome_shotgun_sequence_fragment_2	rfbC__rmlC;_dTDP_4_dehydrorhamnose_3_5_epimerase__EC:5.1.3.13_	K01790	Biosynthesis of other secondary metabolites
Shimia haliotis	NZ_FOSZ01000002.1_Shimia_haliotis_strain_DSM_28453__whole_genome_shotgun_sequence_fragment_2	rfbD__rmlD;_dTDP_4_dehydrorhamnose_reductase__EC:1.1.1.133_	K00067	Biosynthesis of other secondary metabolites
Sulfitobacter delicatus	NZ_FNBP01000003.1_Sulfitobacter_delicatus_strain_DSM_16477__whole_genome_shotgun_sequence_fragment_3	acpP;_acyl_carrier_protein	K02078	Biosynthesis of other secondary metabolites
Sulfitobacter delicatus	NZ_FNBP01000003.1_Sulfitobacter_delicatus_strain_DSM_16477__whole_genome_shotgun_sequence_fragment_3	fabG__OAR1;_3_oxoacyl__acyl_carrier_protein__reductase__EC:1.1.1.100_	K00059	Biosynthesis of other secondary metabolites
Sulfitobacter dubius	NZ_FOPG01000001.1_Sulfitobacter_dubius_strain_DSM_16472__whole_genome_shotgun_sequence_fragment_3	acpP;_acyl_carrier_protein	K02078	Biosynthesis of other secondary metabolites
Sulfitobacter dubius	NZ_FOPG01000001.1_Sulfitobacter_dubius_strain_DSM_16472__whole_genome_shotgun_sequence_fragment_3	fabG__OAR1;_3_oxoacyl__acyl_carrier_protein__reductase__EC:1.1.1.100_	K00059	Biosynthesis of other secondary metabolites
Thalassobius gelatinovorus	NZ_CYSA01000028.1_Thalassobius_gelatinovorus_strain_CECT_4357__whole_genome_shotgun_sequence_fragment_4	fabG__OAR1;_3_oxoacyl__acyl_carrier_protein__reductase__EC:1.1.1.100_	K00059	Biosynthesis of other secondary metabolites
Sagittula stellata	NZ_AAYA01000020.1_Sagittula_stellata_E_37_1101159001472__whole_genome_shotgun_sequence_fragment_1	GAPDH__gapA;_glyceraldehyde_3_phosphate_dehydrogenase__EC:1.2.1.12_	K00134	Carbohydrate metabolism
Shimia haliotis	NZ_FOSZ01000002.1_Shimia_haliotis_strain_DSM_28453__whole_genome_shotgun_sequence_fragment_2	K16150;_glycogen_synthase__EC:2.4.1.11_	K16150	Carbohydrate metabolism
Marinovum algicola	NZ_CP010855.1_Marinovum_algicola_DG_898_chromosome__complete_genome_fragment_22	GLUD1_2__gdhA;_glutamate_dehydrogenase_(NAD(P)+)__EC:1.4.1.3_	K00261	Energy metabolism
Defluviimonas (Acidimangrovimonas) indica	NZ_FNOB01000005.1_Acidimangrovimonas_indica_strain_DSM_24802__whole_genome_shotgun_sequence_fragment_1	cysE;_serine_O_acetyltransferase__EC:2.3.1.30_	K00640	Energy metabolism
Aliiroseovarius crassostreae	NZ_LKBA01000023.1_Aliiroseovarius_crassostreae_strain_CV919_312_NODE_5_length_226008_cov_128.27_ID_5__whole_genome_shotgun_sequence_fragment_2	cysE;_serine_O_acetyltransferase__EC:2.3.1.30_	K00640	Energy metabolism
Ruegeria (Aliiroseovarius) halocynthiae	NZ_ML660019.1_Aliiroseovarius_halocynthiae_strain_MA1_10_Scaffold1__whole_genome_shotgun_sequence_fragment_10	cysE;_serine_O_acetyltransferase__EC:2.3.1.30_	K00640	Energy metabolism
Aliiroseovarius sediminilitoris	NZ_FOJB01000001.1_Aliiroseovarius_sediminilitoris_strain_DSM_29439__whole_genome_shotgun_sequence_fragment_5	cysH;_phosphoadenosine_phosphosulfate_reductase__EC:1.8.4.8_1.8.4.10_	K00390	Energy metabolism
Antarctobacter heliothermus	NZ_CP022540.1_Antarctobacter_heliothermus_strain_SMS3_chromosome__complete_genome_fragment_31	cysE;_serine_O_acetyltransferase__EC:2.3.1.30_	K00640	Energy metabolism
Celeribacter indicus	NZ_CP004393.1_Celeribacter_indicus_strain_P73_chromosome__complete_genome_fragment_14	cysE;_serine_O_acetyltransferase__EC:2.3.1.30_	K00640	Energy metabolism
Citreicella(Salipiger) aestuarii	NZ_QLMG01000002.1_Salipiger_aestuarii_strain_DSM_22011_Ga0070519_1002__whole_genome_shotgun_sequence_fragment_1	cysE;_serine_O_acetyltransferase__EC:2.3.1.30_	K00640	Energy metabolism
Citreicella(Salipiger) thiooxidans	NZ_FNAV01000012.1_Salipiger_thiooxidans_strain_DSM_10146__whole_genome_shotgun_sequence_fragment_4	cysE;_serine_O_acetyltransferase__EC:2.3.1.30_	K00640	Energy metabolism
Jannaschia helgolandensis	NZ_FNZQ01000004.1_Jannaschia_helgolandensis_strain_DSM_14858__whole_genome_shotgun_sequence_fragment_3	cysE;_serine_O_acetyltransferase__EC:2.3.1.30_	K00640	Energy metabolism
Jannaschia pohangensis	NZ_FORA01000001.1_Jannaschia_pohangensis_strain_DSM_19073__whole_genome_shotgun_sequence_fragment_8	cysE;_serine_O_acetyltransferase__EC:2.3.1.30_	K00640	Energy metabolism
Litorimicrobium taeanense	NZ_FOEP01000010.1_Litorimicrobium_taeanense_strain_DSM_22007__whole_genome_shotgun_sequence_fragment_1	cysE;_serine_O_acetyltransferase__EC:2.3.1.30_	K00640	Energy metabolism
Loktanella atrilutea	NZ_FQUE01000001.1_Loktanella_atrilutea_strain_DSM_29326__whole_genome_shotgun_sequence_fragment_5	cysE;_serine_O_acetyltransferase__EC:2.3.1.30_	K00640	Energy metabolism
Marinovum algicola	NZ_CP010855.1_Marinovum_algicola_DG_898_chromosome__complete_genome_fragment_15	cysE;_serine_O_acetyltransferase__EC:2.3.1.30_	K00640	Energy metabolism
Nautela(Phaeobacter) italicus	NZ_CVRL01000002.1_Phaeobacter_italicus_strain_CECT_7321__whole_genome_shotgun_sequence_fragment_1	cysE;_serine_O_acetyltransferase__EC:2.3.1.30_	K00640	Energy metabolism
Paracoccus homiensis	NZ_FOHO01000009.1_Paracoccus_homiensis_strain_DSM_17862__whole_genome_shotgun_sequence_fragment_2	cysH;_phosphoadenosine_phosphosulfate_reductase__EC:1.8.4.8_1.8.4.10_	K00390	Energy metabolism
Paracoccus isoporae	NZ_FNAH01000009.1_Paracoccus_isoporae_strain_DSM_22220__whole_genome_shotgun_sequence_fragment_2	cysE;_serine_O_acetyltransferase__EC:2.3.1.30_	K00640	Energy metabolism
Pelagibaca (Salipiger) bermudensis	NZ_DS022276.1_Salipiger_bermudensis_HTCC2601_scf_1100011001366__whole_genome_shotgun_sequence_fragment_3	cysE;_serine_O_acetyltransferase__EC:2.3.1.30_	K00640	Energy metabolism
Pseudooceanicola batsensis	NZ_CH724131.1_Pseudooceanicola_batsensis_HTCC2597_scf_1099451005761__whole_genome_shotgun_sequence_fragment_10	cysE;_serine_O_acetyltransferase__EC:2.3.1.30_	K00640	Energy metabolism
Pseudophaeobacter arcticus	NZ_KI421507.1_Pseudophaeobacter_arcticus_DSM_23566_Phaar_neu_scaffold_2516677464.1__whole_genome_shotgun_sequence_fragment_19	cysE;_serine_O_acetyltransferase__EC:2.3.1.30_	K00640	Energy metabolism
Roseovarius pacificus	NZ_FRBR01000003.1_Roseovarius_pacificus_strain_DSM_29589__whole_genome_shotgun_sequence_fragment_4	serA__PHGDH;_D_3_phosphoglycerate_dehydrogenase_/_2_oxoglutarate_reductase__EC:1.1.1.95_1.1.1.399_	K00058	Energy metabolism
Rubellimicrobium thermophilus	NZ_KE557324.1 Rubellimicrobium thermophilum DSM 16684 R1_scaffold6, whole genome shotgun sequence_fragment_6	ccoP; cytochrome c oxidase cbb3-type subunit III	K00406	Energy Metabolism
Ruegeria conchae	NZ_AEYW01000013.1_Ruegeria_conchae_strain_TW15_contig00013__whole_genome_shotgun_sequence_fragment_6	cysE;_serine_O_acetyltransferase__EC:2.3.1.30_	K00640	Energy metabolism
Salipiger profundus	NZ_CP014796.1_Salipiger_profundus_strain_JLT2016_chromosome__complete_genome_fragment_8	cysH;_phosphoadenosine_phosphosulfate_reductase__EC:1.8.4.8_1.8.4.10_	K00390	Energy metabolism
Sediminimonas qiaohouensis	NZ_AUIJ01000006.1_Sediminimonas_qiaohouensis_DSM_21189_G568DRAFT_scaffold00006.6_C__whole_genome_shotgun_sequence_fragment_1	cysE;_serine_O_acetyltransferase__EC:2.3.1.30_	K00640	Energy metabolism
Sulfitobacter delicatus	NZ_FNBP01000003.1_Sulfitobacter_delicatus_strain_DSM_16477__whole_genome_shotgun_sequence_fragment_3	cysE;_serine_O_acetyltransferase__EC:2.3.1.30_	K00640	Energy metabolism
Thalassobius gelatinovorus	NZ_CYSA01000005.1_Thalassobius_gelatinovorus_strain_CECT_4357__whole_genome_shotgun_sequence_fragment_1	cysE;_serine_O_acetyltransferase__EC:2.3.1.30_	K00640	Energy metabolism
Thalassobius gelatinovorus	NZ_CYSA01000028.1_Thalassobius_gelatinovorus_strain_CECT_4357__whole_genome_shotgun_sequence_fragment_4	dmdB;_3_(methylthio)propionyl___CoA_ligase__EC:6.2.1.44_	K20034	Energy metabolism
Thioclava pacifica	NZ_AUND01000001.1_Thioclava_pacifica_DSM_10166_contig1__whole_genome_shotgun_sequence_fragment_6	cysE;_serine_O_acetyltransferase__EC:2.3.1.30_	K00640	Energy metabolism
Pelagibaca (Salipiger) bermudensis	NZ_DS022276.1_Salipiger_bermudensis_HTCC2601_scf_1100011001366__whole_genome_shotgun_sequence_fragment_34	mnmA__trmU;_tRNA_uridine_2_sulfurtransferase__EC:2.8.1.13_	K00566	Folding, sorting and degradation
Salipiger profundus	NZ_CP014796.1_Salipiger_profundus_strain_JLT2016_chromosome__complete_genome_fragment_1	vanY;_zinc_D_Ala_D_Ala_carboxypeptidase__EC:3.4.17.14_	K07260	Glycan biosynthesis and metabolism
Shimia haliotis	NZ_FOSZ01000002.1_Shimia_haliotis_strain_DSM_28453__whole_genome_shotgun_sequence_fragment_2	wecA__tagO__rfe;_UDP_GlcNAc:undecaprenyl_phosphate/decaprenyl_phosphate_GlcNAc_1_phosphate_transferase__EC:2.7.8.33_2.7.8.35_	K02851	Glycan biosynthesis and metabolism
Aliiroseovarius crassostreae	NZ_LKBA01000023.1_Aliiroseovarius_crassostreae_strain_CV919_312_NODE_5_length_226008_cov_128.27_ID_5__whole_genome_shotgun_sequence_fragment_2	fabF__OXSM__CEM1;_3_oxoacyl__acyl_carrier_protein__synthase_II__EC:2.3.1.179_	K09458	Metabolism of cofactors and vitamins
Aliiroseovarius sediminilitoris	NZ_FOJB01000001.1_Aliiroseovarius_sediminilitoris_strain_DSM_29439__whole_genome_shotgun_sequence_fragment_5	iscS__NFS1;_cysteine_desulfurase__EC:2.8.1.7_	K04487	Metabolism of cofactors and vitamins
Celeribacter indicus	NZ_CP004393.1_Celeribacter_indicus_strain_P73_chromosome__complete_genome_fragment_29	DHFR__folA;_dihydrofolate_reductase__EC:1.5.1.3_	K00287	Metabolism of cofactors and vitamins
Celeribacter indicus	NZ_CP004393.1_Celeribacter_indicus_strain_P73_chromosome__complete_genome_fragment_14	fabF__OXSM__CEM1;_3_oxoacyl__acyl_carrier_protein__synthase_II__EC:2.3.1.179_	K09458	Metabolism of cofactors and vitamins
Leisingera methylohalidivorans	NC_023135.1_Leisingera_methylohalidivorans_DSM_14336__complete_sequence_fragment_9	queC;_7_cyano_7_deazaguanine_synthase__EC:6.3.4.20_	K06920	Metabolism of cofactors and vitamins
Leisingera methylohalidivorans	NC_023135.1_Leisingera_methylohalidivorans_DSM_14336__complete_sequence_fragment_9	queD__ptpS__PTS;_6_pyruvoyltetrahydropterin/6_carboxytetrahydropterin_synthase__EC:4.2.3.12_4.1.2.50_	K01737	Metabolism of cofactors and vitamins
Leisingera methylohalidivorans	NC_023135.1_Leisingera_methylohalidivorans_DSM_14336__complete_sequence_fragment_9	queE;_7_carboxy_7_deazaguanine_synthase__EC:4.3.99.3_	K10026	Metabolism of cofactors and vitamins
Leisingera methylohalidivorans	NC_023135.1_Leisingera_methylohalidivorans_DSM_14336__complete_sequence_fragment_9	queF;_7_cyano_7_deazaguanine_reductase__EC:1.7.1.13_	K09457	Metabolism of cofactors and vitamins
Paracoccus homiensis	NZ_FOHO01000009.1_Paracoccus_homiensis_strain_DSM_17862__whole_genome_shotgun_sequence_fragment_2	lipA;_lipoyl_synthase__EC:2.8.1.8_	K03644	Metabolism of cofactors and vitamins
Roseobacter litoralis	NC_015730.1_Roseobacter_litoralis_Och_149__complete_sequence_fragment_13	fabF__OXSM__CEM1;_3_oxoacyl__acyl_carrier_protein__synthase_II__EC:2.3.1.179_	K09458	Metabolism of cofactors and vitamins
Roseobacter litoralis	NC_015730.1_Roseobacter_litoralis_Och_149__complete_sequence_fragment_24	purN;_phosphoribosylglycinamide_formyltransferase_1__EC:2.1.2.2_	K11175	Metabolism of cofactors and vitamins
Rubellimicrobium thermophilus	NZ_KE557320.1 Rubellimicrobium thermophilum DSM 16684 R1_scaffold2, whole genome shotgun sequence_fragment_1	queC; 7-cyano-7-deazaguanine synthase [EC:6.3.4.20]	K06920	Metabolism of cofactors and vitamins
Sagittula stellata	NZ_AAYA01000020.1_Sagittula_stellata_E_37_1101159001472__whole_genome_shotgun_sequence_fragment_1	E2.7.7.3A__coaD__kdtB;_pantetheine_phosphate_adenylyltransferase__EC:2.7.7.3_	K00954	Metabolism of cofactors and vitamins
Sulfitobacter delicatus	NZ_FNBP01000003.1_Sulfitobacter_delicatus_strain_DSM_16477__whole_genome_shotgun_sequence_fragment_3	fabF__OXSM__CEM1;_3_oxoacyl__acyl_carrier_protein__synthase_II__EC:2.3.1.179_	K09458	Metabolism of cofactors and vitamins
Sulfitobacter dubius	NZ_FOPG01000001.1_Sulfitobacter_dubius_strain_DSM_16472__whole_genome_shotgun_sequence_fragment_3	fabF__OXSM__CEM1;_3_oxoacyl__acyl_carrier_protein__synthase_II__EC:2.3.1.179_	K09458	Metabolism of cofactors and vitamins
Thalassobius gelatinovorus	NZ_CYSA01000028.1_Thalassobius_gelatinovorus_strain_CECT_4357__whole_genome_shotgun_sequence_fragment_4	ahbD;_heme_synthase	K22227	Metabolism of cofactors and vitamins
Paracoccus homiensis	NZ_FOHO01000009.1_Paracoccus_homiensis_strain_DSM_17862__whole_genome_shotgun_sequence_fragment_2	selD__SEPHS;_selenide__water_dikinase__EC:2.7.9.3_	K01008	Metabolism of other amino acids
Celeribacter indicus	NZ_CP004393.1_Celeribacter_indicus_strain_P73_chromosome__complete_genome_fragment_29	pcaD;_3_oxoadipate_enol_lactonase__EC:3.1.1.24_	K01055	Xenobiotics biodegradation and metabolism
Marinovum algicola	NZ_CP010855.1_Marinovum_algicola_DG_898_chromosome__complete_genome_fragment_22	E3.1.1.45;_carboxymethylenebutenolidase__EC:3.1.1.45_	K01061	Xenobiotics biodegradation and metabolism
